# Supplementary material for: Comprehensive analysis of the microbiome and metabolome in pus from pyogenic liver abscess patients with and without diabetes mellitus
Source: Front Microbiol. 2023 Jun 23;14:1211835. doi: 10.3389/fmicb.2023.1211835 (PMC10328747; doi:10.3389/fmicb.2023.1211835)
Supplement: Supplementary file 2 [file Table_2.xlsx]

## Sheet: Supplymentary Table S2
Correlation analysis between Chao1,Simpson, Shannon and Pielou-e indexes and clinical data of 62 PLA patients
P value (r)	chao1	simpson	shannon	pielou-e
FBG	0.083(0.222)	0.232（-0.154）	0.968（-0.005）	0.228（-0.155）
HbA1c	0.223（0.253）	0.049（-0.397）	0.138（-0.305）	0.005（-0.548）
Leukocyte	0.857(0.023)	0.945（0.009）	0.862（0.022）	0.475（0.093）
NEUT	0.966(0.006)	0.730（0.045）	0.649（0.059）	0.207（0.162）
LY	0.216(0.159)	0.984（0.003）	0.837（0.027）	0.512（-0.085）
NEUT%	0.574(-0.073)	0.168（0.177）	0.334（0.125）	0.026（0.282）
LY%	0.336(0.124)	0.790（-0.035）	0.790（-0.034）	0.149（-0.186）
PLT	0.048(0.253)	0.875（-0.02）	0.499（0.088）	0.381（-0.113）
PT	0.834(0.027)	0.908（-0.015）	0.985（-0.002）	0.554（-0.077）
INR	0.883（0.019）	0.912（-0.014）	0.985（0.003）	0.659（-0.058）
DD	0.886(-0.019）	0.901（0.016）	0.823（0.029）	0.225（0.158）
ALB	0.223(0.157)	0.194（0.167）	0.343（0.122）	0.835（0.027）
ALT	0.194(-0.167)	0.291（-0.136）	0.568（-0.074）	0.943（-0.009）
AST	0.218(-0.159)	0.072（-0.230）	0.209（-0.162）	0.551（-0.077）
TBIL	0.781(-0.036)	0.96（-0.006）	0.874（0.021）	0.682（0.053）
CRP	0.199（-0.191）	0.181（-0.198）	0.108（-0.237）	0.23（-0.178）
ALBI	0.182(-0.172)	0.338（-0.124）	0.463（-0.095）	0.865（0.022）
Hospital LOS	0.559（-0.076）	0.281（-0.139）	0.153（-0.184）	0.315（-0.130）
FBG,fasting blood glucose;HbA1c,glycosylated hemoglobin;NEUT, neutrophils; LY, lymphocytes; PLT, platelets; PT, prothrombin time; INR, international standardized ratio; DD, D-dimer; ALB, albumin; ALT, alanine aminotransferase; AST, aspartate transaminase; TBIL, total bilirubin; CRP, C-reactive protein; LOS, length of stay; The score of ALBI = (log10 TBIL × 0.66) + (-0.085 × ALB)
