# Supplementary material for: Comprehensive analysis of the microbiome and metabolome in pus from pyogenic liver abscess patients with and without diabetes mellitus
Source: Front Microbiol. 2023 Jun 23;14:1211835. doi: 10.3389/fmicb.2023.1211835 (PMC10328747; doi:10.3389/fmicb.2023.1211835)
Supplement: Supplementary file 3 [file Table_3.xlsx]

## Sheet: Supplymentary Table S3
Metabolomic data of the 38 pus samples
ID	LA25	LA26	LA27	LA28	LA29	LA30	LA31	LA32	LA33	LA34	LA35	LA36	LA37	LA38	LA39	LA40	LA41	LA42	LA43	LA44	LA45	LA46	LA47	LA48	LA49	LA50	LA51	LA52	LA53	LA54	LA55	LA56	LA57	LA58	LA59	LA60	LA61	LA62	MZ	RT	Metabolite	Superclass	Class	HMDB	KEGG	Level1	Level2	Level3	Pathway
neg-0.647_210.95624	1.81119e+06	632765	614306	6.76098e+06	1.86113e+06	1.24713e+06	2.4629e+06	1.83215e+06	225628	587705	3.1001e+06	7.82294e+06	1.80344e+07	1.57184e+06	934891	1.59181e+07	2.01402e+06	884355	1.47226e+06	959003	1.04464e+06	684889	2.55425e+06	997743	252286	1.51662e+06	3.50308e+06	1.05709e+06	445455	3.0666e+06	437106	1.6646e+06	1.15495e+07	2.82604e+06	915650	1.31417e+07	3.50788e+06	3.15652e+06	210.956	0.647
neg-0.662_302.2067	418154	9.73375e+06	9.82862e+06	87751.8	3.49003e+06	5.84758e+06	681697	900817	2.12224e+07	7.9611e+06	94561.9	109647	299446	3.07965e+06	1.39567e+07	151677	522321	5.76322e+06	2.65584e+06	7.35793e+06	260261	3.76455e+06	175334	914037	1.39179e+07	2.01986e+06	736025	63509.4	3.31612e+06	82568.4	130114	563981	110858	161306	3.05306e+06	170014	91200.2	66456	302.207	0.662	lys-arg	Organic acids and derivatives	Carboxylic acids and derivatives	HMDB0028945
neg-0.668_416.18727	62863.3	1.97925e+06	2.26882e+06	71995.4	670427	968268	102956	123153	4.98818e+06	1.77197e+06	55445.3	89959.3	177098	559326	2.80754e+06	124442	53931.3	933502	383310	1.81298e+06	213530	833810	85558.1	92832.9	2.55886e+06	303826	60629.2	833250	463530	67742.8	1.68142e+06	114375	90952.7	63921.5	673953	139487	74824.7	919915	416.187	0.668
neg-0.67_517.90475	681637	1.97475e+06	1.87555e+06	830093	3.76844e+06	4.18356e+06	368307	515121	2.50267e+06	6.11859e+06	2.12821e+06	870920	1.43011e+06	2.13802e+06	1.15963e+06	626380	534055	1.50568e+06	3.13641e+06	4.1374e+06	3.83005e+06	1.58603e+06	7.1577e+06	716548	1.66322e+06	2.27724e+06	1.64414e+06	4.54119e+06	1.87146e+06	1.26503e+06	1.8281e+06	3.55794e+06	886606	2.347e+06	1.78263e+06	2.11428e+06	3.68628e+06	1.00803e+06	517.905	0.67
neg-0.675_518.13906	48894.2	805167	710074	64209.8	250994	638017	68000.9	46267.7	1.6359e+06	3.65385e+06	49449.5	80231.1	157947	291822	806911	110985	44179	361795	368896	890031	190439	399908	77993.1	94811.8	2.27766e+06	236295	54851.8	46471.2	522947	61641.2	51962.6	59513.1	87351.2	57009	356708	124403	67028.3	48627.2	518.139	0.675
neg-0.678_404.15869	218935	1.36478e+06	1.18156e+06	68060.5	492289	1.14695e+06	89938.3	142614	2.41347e+06	4.82998e+06	55029.7	85042.6	409627	482606	1.74564e+06	119874	161396	610492	640236	1.26645e+06	201859	710030	95961.7	312116	3.20063e+06	376812	149038	79174.8	1.1806e+06	1.51014e+06	204962	183620	92589.7	87710.5	642539	134376	71048.1	51543.5	404.159	0.678	myxochelin a				C12220	Metabolism	Metabolism of terpenoids and polyketides	Biosynthesis of siderophore group nonribosomal peptides	map01053
neg-0.693_317.10734	504421	2.84409e+06	2.92216e+06	100433	3.62191e+06	3.34316e+06	1.54249e+06	1.0343e+06	4.94672e+06	1.71362e+06	242406	69478.3	1.64983e+06	3.76838e+06	3.70369e+06	65131.7	617082	2.39476e+06	1.90952e+06	3.3384e+06	218777	2.10739e+06	725014	1.25746e+06	2.94867e+06	1.77667e+06	1.35623e+06	26069.6	1.19092e+06	365148	280364	1.17929e+06	50307.1	649783	2.20671e+06	73011.2	67045.1	361752	317.107	0.693
neg-0.693_348.04967	382100	1.53503e+06	1.35732e+06	98253.3	1.55646e+06	2.08123e+06	273238	509013	2.5115e+06	851385	36867	71437.5	619694	953498	2.61493e+06	142494	190057	993693	856075	2.30248e+06	250684	843627	324822	542785	1.37668e+06	670581	477308	32777.7	1.04294e+06	148812	274056	525492	110624	298156	1.09827e+06	90025.1	50163	184250	348.05	0.693	fl5ffggs0001_a
neg-0.693_415.093	387263	1.93181e+06	1.58315e+06	70310.5	2.41069e+06	1.03031e+06	1.08907e+06	806416	4.22312e+06	794774	335734	87440.9	456734	1.7396e+06	1.99742e+06	60887.9	457085	1.18397e+06	1.16333e+06	2.0537e+06	90955.2	1.54354e+06	543665	537971	1.41139e+06	1.62687e+06	967878	60694.6	761376	164914	80909.7	752707	47029.2	542993	1.96262e+06	68254	104490	234471	415.093	0.693
neg-0.693_431.07045	127084	615050	571938	44450.2	288156	723292	80564.2	90471	1.03669e+06	466685	30370.8	46934.8	92398.1	277623	461430	66158.2	62018.3	229446	360631	742371	128693	235851	114051	233140	906506	260218	99414.5	48623.6	493653	40445.2	160122	218158	91130.9	111949	533297	74162	39211.2	44417.4	431.07	0.693
neg-0.693_431.08796	73279.6	1.85352e+06	2.05688e+06	34914.8	2.45611e+06	1.35877e+06	458496	367499	4.16167e+06	890128	51258.6	43626.6	624804	1.79766e+06	2.34078e+06	61495	138348	1.37531e+06	1.02519e+06	2.58755e+06	91862.1	1.15253e+06	352491	431194	2.11774e+06	1.01974e+06	785570	24614	414089	75264.9	66990.2	625715	47498.2	226476	1.38518e+06	68934.6	36447.4	139496	431.088	0.693
neg-0.695_333.08508	438017	1.64666e+06	1.10406e+06	50706.6	782281	2.42486e+06	161379	236674	1.99498e+06	1.76488e+06	50191	49296.1	185407	773618	1.8577e+06	69486.7	168507	737745	834196	1.31114e+06	416959	801812	134340	726536	2.6334e+06	449317	127953	27812.7	1.60906e+06	167664	493698	385411	95715.7	233317	1.08962e+06	77893.1	43402.9	40366.8	333.085	0.695
neg-0.696_385.08241	306379	4.13939e+06	4.32747e+06	206623	5.52176e+06	2.54945e+06	1.25104e+06	843467	9.98325e+06	1.73309e+06	185597	495853	1.84506e+06	4.72488e+06	4.97555e+06	171613	389448	2.83089e+06	2.2775e+06	5.55475e+06	256357	2.40764e+06	732462	865325	4.04615e+06	2.37993e+06	1.62369e+06	84867.9	781232	171373	178425	1.24842e+06	204042	547447	3.17839e+06	192374	136695	456886	385.082	0.696
neg-0.697_203.127	6.78593e+06	2.51398e+07	2.15188e+07	815587	2.37056e+07	2.30764e+07	1.28139e+07	9.64422e+06	4.29363e+07	1.22491e+07	1.31842e+06	364079	1.07237e+07	3.20611e+07	3.09641e+07	169347	6.70121e+06	1.50432e+07	1.23044e+07	2.02735e+07	2.60943e+06	1.4559e+07	3.56095e+06	1.437e+07	3.06892e+07	1.24895e+07	6.6722e+06	383050	1.22699e+07	3.01928e+06	2.81616e+06	7.00318e+06	169298	4.1157e+06	1.99076e+07	164734	302438	2.1798e+06	203.127	0.697	gly-lys	Organic acids and derivatives	Carboxylic acids and derivatives	HMDB0028846
neg-0.704_303.19053	889930	134199	136890	166440	108581	34611.6	2.50098e+06	514753	57127.2	36193	134125	69291.8	742826	963708	104932	88454.7	508732	108032	331557	54020.3	251818	259098	132058	1.5859e+06	140736	312194	223759	44609.9	107091	67829.9	63912.3	209614	68671	177198	145615	90055.3	32279.4	289131	303.191	0.704
neg-0.71_385.09491	180930	1.05898e+06	1.12876e+06	32346.5	1.21976e+06	900325	337573	267985	1.96732e+06	517543	43355.8	48230.3	319323	1.0554e+06	1.63341e+06	63741.1	139752	863393	517948	1.21704e+06	79713	722767	212765	299646	1.19429e+06	535000	336651	18516.1	439893	104586	132577	326778	79534.9	201611	803948	64894.5	22439.2	33344.5	385.095	0.71
neg-0.715_130.98294	5.41835e+06	2.59106e+06	2.16578e+06	6.97152e+06	3.50883e+06	5.92513e+06	2.91478e+06	3.58066e+06	2.12599e+06	3.66343e+06	3.86732e+06	7.89539e+06	1.51419e+07	3.84848e+06	2.68093e+06	1.71194e+07	4.1465e+06	1.80665e+06	2.78086e+06	3.1351e+06	1.85011e+07	1.84293e+06	4.65366e+06	2.99022e+06	1.29822e+06	3.89036e+06	4.09109e+06	2.81702e+06	2.8562e+06	7.35613e+06	2.99903e+06	4.45013e+06	1.37448e+07	5.29109e+06	2.47986e+06	1.98959e+07	5.52037e+06	4.34777e+06	130.983	0.715
neg-0.724_271.11457	2.5863e+06	9.50435e+06	8.40486e+06	211750	9.00856e+06	9.35241e+06	5.48676e+06	2.75492e+06	1.41829e+07	6.59429e+06	521243	254024	2.02694e+06	1.15424e+07	1.11965e+07	405919	2.50977e+06	7.30577e+06	5.33939e+06	7.9173e+06	698283	8.05158e+06	1.26843e+06	6.2371e+06	1.07243e+07	5.9076e+06	2.54683e+06	111628	5.34458e+06	994009	1.07493e+06	2.77738e+06	340044	1.49848e+06	8.11683e+06	423066	160121	775255	271.115	0.724
neg-0.73_690.00598	6.11932e+06	1.16455e+06	163660	4.15737e+06	1.50551e+06	101170	3.56926e+06	2.75257e+06	297915	4.41527e+06	2.18289e+06	6.47952e+06	6.38545e+06	4.03249e+06	160745	6.88083e+06	5.26022e+06	1.03283e+06	2.18624e+06	126076	1.47631e+07	1.16693e+06	1.97753e+06	3.58737e+06	559463	2.85379e+06	2.12691e+06	849926	1.65881e+06	7.69618e+06	562573	1.87395e+06	6.55466e+06	2.96138e+06	1.81716e+06	7.8231e+06	2.76989e+06	2.15543e+06	690.006	0.73
neg-0.731_554.03051	4.79186e+06	919949	122854	3.85848e+06	1.28313e+06	111488	4.01117e+06	2.01187e+06	242673	4.5568e+06	2.28425e+06	5.00408e+06	4.78823e+06	5.04716e+06	123101	4.92798e+06	3.79139e+06	1.06377e+06	1.94683e+06	75717.8	9.67793e+06	1.13473e+06	1.86714e+06	3.71637e+06	395223	2.68788e+06	1.92565e+06	1.06513e+06	1.30598e+06	5.47494e+06	449054	1.61808e+06	5.96766e+06	2.43125e+06	1.75566e+06	5.70933e+06	2.61642e+06	2.34644e+06	554.031	0.731
neg-0.731_622.01821	6.51967e+06	1.24319e+06	119974	4.67566e+06	1.65957e+06	105050	4.16602e+06	2.88836e+06	270428	5.59607e+06	2.56055e+06	6.37582e+06	6.94736e+06	5.35976e+06	183458	5.63991e+06	5.59053e+06	1.24384e+06	2.5082e+06	73171.8	1.43552e+07	1.38431e+06	2.46813e+06	4.01973e+06	582065	3.41678e+06	2.31027e+06	1.15275e+06	1.84025e+06	8.51654e+06	668328	1.95759e+06	8.0051e+06	3.28817e+06	2.2196e+06	8.0344e+06	3.13324e+06	2.54891e+06	622.018	0.731
neg-0.732_757.99343	4.79745e+06	779862	87246.3	3.4115e+06	912490	103213	2.16189e+06	2.18903e+06	219065	3.34987e+06	1.40415e+06	4.99656e+06	4.37732e+06	2.47556e+06	84487.4	5.3079e+06	3.81029e+06	715520	1.79782e+06	79224.5	1.23364e+07	767124	1.65156e+06	2.73836e+06	300193	1.75042e+06	1.56585e+06	587677	1.35909e+06	6.05102e+06	393290	1.42873e+06	6.24833e+06	2.47687e+06	1.28486e+06	6.80572e+06	2.14514e+06	1.42444e+06	757.993	0.732
neg-0.733_1587.73684	1.1192e+07	2.77326e+06	1.53624e+06	7.56568e+06	2.74766e+06	1.17505e+07	1.19608e+06	8.09877e+06	1.54761e+06	2.18614e+06	1.53486e+06	2.35324e+07	3.73518e+07	1.47969e+06	2.60197e+06	3.32926e+07	6.90283e+06	882142	5.59884e+06	3.20802e+06	6.529e+07	926081	3.56158e+06	2.94328e+06	856483	2.55774e+06	4.47218e+06	2.25736e+06	7.71192e+06	2.31699e+07	3.03274e+06	6.44758e+06	2.72202e+07	7.9121e+06	2.10063e+06	4.51909e+07	8.08184e+06	2.34518e+06	1587.74	0.733
neg-0.735_825.98189	3.32233e+06	493856	74397.9	1.75078e+06	492417	137853	1.22842e+06	1.48076e+06	69899.2	1.70617e+06	758082	3.63339e+06	3.25031e+06	1.4322e+06	109226	2.84506e+06	2.39679e+06	447121	1.11132e+06	116685	8.13208e+06	482021	768250	1.63723e+06	179938	1.12169e+06	823497	333132	831603	4.48852e+06	229434	796238	4.15607e+06	1.43966e+06	788626	3.9588e+06	1.50808e+06	832127	825.982	0.735
neg-0.736_595.86196	3.64868e+06	1.94028e+06	1.63905e+06	1.12165e+07	2.79713e+06	5.60369e+06	2.32073e+06	3.09278e+06	1.87155e+06	2.80444e+06	3.62361e+06	1.04685e+07	1.8176e+07	1.80211e+06	1.95263e+06	1.19292e+07	2.91246e+06	1.83753e+06	2.87601e+06	3.08778e+06	6.21228e+06	1.80281e+06	4.78778e+06	2.6788e+06	1.1828e+06	3.01001e+06	4.59403e+06	2.42636e+06	2.76377e+06	1.12252e+07	3.64382e+06	4.60611e+06	1.90397e+07	4.89695e+06	2.0352e+06	1.89981e+07	6.63935e+06	2.89687e+06	595.862	0.736
neg-0.737_391.89925	6.83077e+06	3.96763e+06	5.0873e+06	2.60205e+07	6.77945e+06	9.94738e+06	6.18893e+06	7.42122e+06	4.34055e+06	7.28799e+06	1.07067e+07	1.95176e+07	3.83117e+07	4.99097e+06	4.41869e+06	2.59113e+07	8.26376e+06	4.78437e+06	5.16036e+06	6.49301e+06	1.63796e+07	4.86767e+06	1.19366e+07	6.58975e+06	2.79685e+06	7.17164e+06	9.93047e+06	5.78108e+06	5.3168e+06	2.33538e+07	7.24124e+06	9.3838e+06	3.41651e+07	1.07529e+07	5.0986e+06	3.49884e+07	1.4493e+07	7.07309e+06	391.899	0.737
neg-0.737_459.88652	4.39352e+06	2.57077e+06	3.31037e+06	1.6318e+07	4.33792e+06	6.95142e+06	3.97072e+06	5.49161e+06	2.72559e+06	4.24118e+06	7.10252e+06	1.35677e+07	2.39885e+07	3.08727e+06	3.1134e+06	1.58851e+07	5.66816e+06	3.22421e+06	4.13218e+06	4.76965e+06	8.39525e+06	3.13872e+06	8.04385e+06	4.61775e+06	1.87704e+06	4.54067e+06	6.82407e+06	4.12125e+06	3.58696e+06	1.64286e+07	5.7641e+06	6.55728e+06	2.55453e+07	7.35409e+06	3.36138e+06	2.38424e+07	1.0784e+07	4.69675e+06	459.887	0.737
neg-0.738_339.88545	1.01e+06	481107	502138	5.40965e+06	1.81539e+06	1.01554e+06	1.08706e+06	868873	627104	841057	2.73876e+06	3.36638e+06	6.22014e+06	1.84031e+06	564142	6.2575e+06	1.30476e+06	476590	782287	803827	3.08603e+06	529042	3.69387e+06	1.08484e+06	339801	1.55282e+06	2.41184e+06	1.82297e+06	792909	2.53644e+06	1.16747e+06	1.57804e+06	4.20826e+06	2.36859e+06	924177	5.92997e+06	3.25421e+06	2.74865e+06	339.885	0.738
neg-0.739_725.88101	2.14643e+07	5.71273e+06	3.00001e+06	1.6731e+07	6.39777e+06	2.29662e+07	3.09019e+06	1.50679e+07	3.20025e+06	5.34361e+06	3.53911e+06	4.45363e+07	7.0716e+07	3.59332e+06	5.08366e+06	6.35444e+07	1.40768e+07	2.1256e+06	1.05711e+07	6.84322e+06	1.13838e+08	1.81103e+06	7.77905e+06	6.29322e+06	1.8995e+06	5.84493e+06	9.47925e+06	4.42795e+06	1.46024e+07	4.0799e+07	6.23884e+06	1.26209e+07	5.11211e+07	1.6847e+07	4.57271e+06	8.55343e+07	1.66111e+07	5.93458e+06	725.881	0.739
neg-0.739_793.86857	1.29022e+07	3.10746e+06	1.61743e+06	8.33281e+06	3.46323e+06	1.36401e+07	1.34139e+06	8.72742e+06	1.79393e+06	2.51825e+06	1.8151e+06	2.87695e+07	4.11854e+07	1.8376e+06	2.90529e+06	3.59364e+07	7.43522e+06	965012	6.03966e+06	3.70708e+06	7.75709e+07	945402	4.05156e+06	3.2569e+06	974666	2.99992e+06	5.14845e+06	2.58098e+06	7.73359e+06	2.49541e+07	3.28691e+06	7.07987e+06	3.08801e+07	8.55467e+06	2.402e+06	4.60875e+07	9.76031e+06	2.9228e+06	793.869	0.739
neg-0.74_158.01893	4.68923e+06	1.99412e+06	1.81116e+06	7.19804e+06	3.2608e+06	5.30228e+06	3.14114e+06	3.09248e+06	1.90878e+06	4.07025e+06	4.30057e+06	8.89933e+06	2.34478e+07	4.42999e+06	2.42044e+06	2.01884e+07	4.44836e+06	1.3189e+06	3.27539e+06	2.90285e+06	1.68976e+07	1.86266e+06	5.16015e+06	3.9201e+06	1.54171e+06	4.13853e+06	5.55787e+06	3.97417e+06	4.35835e+06	8.95736e+06	2.91929e+06	5.56874e+06	1.52678e+07	7.17091e+06	2.75842e+06	2.26322e+07	8.04444e+06	5.62981e+06	158.019	0.74
neg-0.74_1723.71187	5.97902e+06	1.41202e+06	726207	3.93508e+06	1.27629e+06	6.8483e+06	462183	4.65277e+06	701563	961297	679390	1.34689e+07	2.15374e+07	665595	1.36236e+06	1.82344e+07	3.41053e+06	419703	3.01122e+06	1.8337e+06	4.01987e+07	407531	1.69169e+06	1.31869e+06	443876	1.18793e+06	2.11511e+06	817239	4.14557e+06	1.27003e+07	1.44799e+06	3.49369e+06	1.443e+07	4.16506e+06	962580	2.73745e+07	4.41634e+06	1.17055e+06	1723.71	0.74
neg-0.74_589.90567	5.95419e+07	1.78256e+07	1.0639e+07	5.44693e+07	2.27207e+07	6.63358e+07	1.28328e+07	4.42385e+07	1.16156e+07	2.10529e+07	1.47997e+07	1.24055e+08	2.08701e+08	1.50056e+07	1.72823e+07	1.89952e+08	4.32955e+07	7.68773e+06	2.74808e+07	2.21421e+07	3.04916e+08	7.39135e+06	2.84841e+07	2.36272e+07	6.41379e+06	2.0936e+07	3.13776e+07	1.65987e+07	4.12968e+07	1.12488e+08	2.04632e+07	4.16213e+07	1.48463e+08	5.10862e+07	1.70084e+07	2.3736e+08	5.1752e+07	2.17012e+07	589.906	0.74
neg-0.74_657.89346	3.14532e+07	8.73652e+06	5.75583e+06	2.73202e+07	1.12452e+07	3.5186e+07	5.71816e+06	2.35174e+07	5.03163e+06	9.76198e+06	6.44013e+06	6.81584e+07	1.07289e+08	7.55045e+06	8.30032e+06	9.84193e+07	2.23905e+07	3.4216e+06	1.61148e+07	1.13218e+07	1.67152e+08	3.50341e+06	1.36814e+07	1.1515e+07	3.39335e+06	9.82739e+06	1.55936e+07	7.82502e+06	2.20254e+07	6.15352e+07	1.04053e+07	2.08944e+07	7.69442e+07	2.63839e+07	7.61987e+06	1.2963e+08	2.69836e+07	1.02348e+07	657.893	0.74
neg-0.74_861.85605	6.60319e+06	1.50512e+06	806845	4.24327e+06	1.40344e+06	7.47099e+06	496057	5.04267e+06	771819	1.1165e+06	739167	1.51152e+07	2.32417e+07	688896	1.47301e+06	1.96744e+07	3.71166e+06	437588	3.37055e+06	1.93843e+06	4.40566e+07	436345	1.67821e+06	1.55484e+06	502813	1.35344e+06	2.35056e+06	959960	4.16379e+06	1.36607e+07	1.69398e+06	3.49044e+06	1.57426e+07	4.77626e+06	1.0384e+06	2.96756e+07	4.77414e+06	1.27949e+06	861.856	0.74
neg-0.741_385.94294	9.29269e+07	3.1949e+07	2.14132e+07	1.08791e+08	4.99105e+07	1.00984e+08	3.05563e+07	6.88371e+07	2.34478e+07	4.53263e+07	3.53601e+07	1.89593e+08	3.4526e+08	4.28106e+07	3.08218e+07	3.16395e+08	7.60972e+07	1.57809e+07	5.46219e+07	3.85109e+07	4.30615e+08	1.65299e+07	6.25701e+07	4.57532e+07	1.34266e+07	4.17611e+07	6.25658e+07	3.73666e+07	6.73392e+07	1.7005e+08	3.83986e+07	6.92528e+07	2.34483e+08	9.24771e+07	3.50284e+07	3.71497e+08	9.66325e+07	5.06123e+07	385.943	0.741
neg-0.741_453.93044	8.75167e+07	2.92513e+07	1.90752e+07	9.34391e+07	4.22828e+07	9.7299e+07	2.56497e+07	6.56188e+07	2.06109e+07	3.8682e+07	2.91739e+07	1.8028e+08	3.21252e+08	3.51782e+07	2.74107e+07	2.91648e+08	6.74512e+07	1.38787e+07	5.13075e+07	3.57659e+07	4.13322e+08	1.42373e+07	5.29654e+07	4.09832e+07	1.14949e+07	3.69483e+07	5.38536e+07	3.08066e+07	6.26232e+07	1.59845e+08	3.35493e+07	6.39876e+07	2.18718e+08	8.25051e+07	2.99221e+07	3.47317e+08	8.60302e+07	4.14599e+07	453.93	0.741
neg-0.741_521.9177	7.02202e+07	2.25241e+07	1.46833e+07	6.62358e+07	2.97758e+07	8.0056e+07	1.77381e+07	5.18748e+07	1.51448e+07	2.70625e+07	2.10149e+07	1.44233e+08	2.54519e+08	2.32586e+07	2.077e+07	2.2728e+08	5.29087e+07	9.9816e+06	4.04345e+07	2.72835e+07	3.52299e+08	1.04907e+07	3.80106e+07	3.06438e+07	8.23231e+06	2.64952e+07	3.96339e+07	2.17816e+07	4.97547e+07	1.31389e+08	2.6009e+07	4.9217e+07	1.75794e+08	6.20605e+07	2.23417e+07	2.83833e+08	6.60313e+07	2.88506e+07	521.918	0.741
neg-0.742_1519.74942	2.12257e+06	231808	306054	734266	188297	2.13244e+06	93097.2	1.36869e+06	283429	235547	77184.1	4.16102e+06	5.69073e+06	99499.8	342168	4.3614e+06	1.03506e+06	97709.4	960640	468903	1.41586e+07	125812	210589	252706	85415.7	247291	479717	103507	1.33361e+06	4.2156e+06	365482	632185	4.30253e+06	847941	173996	7.84182e+06	954226	117025	1519.75	0.742
neg-0.742_249.96783	1.16811e+08	7.77475e+07	5.61631e+07	2.74583e+08	1.35701e+08	2.13141e+08	8.619e+07	1.44106e+08	6.54714e+07	1.19851e+08	1.07049e+08	4.08102e+08	7.51342e+08	1.30381e+08	7.67203e+07	6.9734e+08	1.7051e+08	4.29136e+07	1.23324e+08	9.38885e+07	8.20792e+08	4.53818e+07	1.73112e+08	1.15017e+08	3.68646e+07	1.1464e+08	1.63261e+08	1.06711e+08	1.43496e+08	3.45057e+08	9.25141e+07	1.61037e+08	4.35325e+08	2.24412e+08	9.10197e+07	7.88076e+08	2.33608e+08	1.44826e+08	249.968	0.742
neg-0.742_250.97127	9.798e+06	3.8572e+06	2.9367e+06	1.39546e+07	6.95534e+06	1.09238e+07	4.42948e+06	7.65388e+06	3.46394e+06	6.18617e+06	5.26429e+06	2.14312e+07	3.957e+07	6.68758e+06	4.18084e+06	3.71928e+07	8.84404e+06	2.2843e+06	6.48846e+06	4.85875e+06	4.1603e+07	2.47788e+06	8.96693e+06	6.03479e+06	1.8516e+06	4.26529e+06	8.2611e+06	5.48189e+06	7.41536e+06	1.84341e+07	5.0046e+06	8.22344e+06	2.7243e+07	1.20984e+07	4.85841e+06	4.05714e+07	1.21449e+07	7.52477e+06	250.971	0.742
neg-0.742_317.95536	1.55918e+08	5.93642e+07	4.09392e+07	2.02971e+08	1.00012e+08	1.7404e+08	6.10236e+07	1.15297e+08	4.71971e+07	8.48278e+07	7.4082e+07	3.29747e+08	5.96316e+08	9.04262e+07	5.71379e+07	5.53039e+08	1.33202e+08	3.00077e+07	9.66433e+07	7.11502e+07	6.91049e+08	3.20425e+07	1.25145e+08	8.73222e+07	2.53042e+07	8.13515e+07	1.18881e+08	7.56145e+07	1.13665e+08	2.82381e+08	7.01186e+07	1.24602e+08	4.04125e+08	1.71271e+08	6.62986e+07	6.24554e+08	1.77505e+08	1.0232e+08	317.955	0.742
neg-0.742_658.89693	4.50619e+06	1.24002e+06	805611	3.55612e+06	1.49872e+06	4.86538e+06	728677	3.29271e+06	778838	1.27074e+06	909114	9.50924e+06	1.50321e+07	1.02068e+06	1.19537e+06	1.37567e+07	3.10729e+06	491004	2.34374e+06	1.54341e+06	2.31133e+07	465849	1.94232e+06	1.67188e+06	501861	1.29649e+06	2.13854e+06	986884	3.01597e+06	8.44179e+06	1.46044e+06	2.94717e+06	1.03691e+07	3.60511e+06	1.00825e+06	1.77455e+07	3.79497e+06	1.43792e+06	658.897	0.742
neg-0.743_181.98024	6.47802e+07	2.71913e+07	2.02835e+07	9.45124e+07	4.84031e+07	7.01868e+07	3.23278e+07	4.88775e+07	2.36301e+07	4.3429e+07	3.96275e+07	1.31917e+08	2.53069e+08	4.74624e+07	2.7167e+07	2.32226e+08	5.76643e+07	1.55214e+07	4.13315e+07	3.25171e+07	2.59249e+08	1.72314e+07	6.02245e+07	4.08421e+07	1.35993e+07	3.83078e+07	5.81135e+07	3.8152e+07	4.68386e+07	1.12457e+08	3.17823e+07	5.42999e+07	1.41662e+08	7.48157e+07	3.12577e+07	2.54383e+08	7.883e+07	5.10429e+07	181.98	0.743
neg-0.743_1995.66201	1.69185e+06	343878	218658	952311	260474	2.10894e+06	106973	1.32123e+06	289204	380602	64673.5	4.07815e+06	5.29851e+06	112943	479677	4.50604e+06	937535	166564	643411	418059	1.2691e+07	94534.7	254583	296912	94177.3	237474	438354	111285	1.25385e+06	3.66903e+06	344474	826029	3.85563e+06	922659	208595	7.50286e+06	929344	216039	1995.66	0.743
neg-0.744_182.98359	2.55361e+06	1.05894e+06	756028	4.00719e+06	1.99165e+06	2.99877e+06	1.31189e+06	1.88079e+06	922619	1.79553e+06	1.75121e+06	5.16994e+06	9.19226e+06	1.87216e+06	1.12404e+06	9.61458e+06	2.45562e+06	633817	1.54416e+06	1.26897e+06	1.02994e+07	681205	2.33118e+06	1.64217e+06	566581	1.50049e+06	2.03032e+06	1.51293e+06	1.85983e+06	4.62721e+06	1.21005e+06	2.1535e+06	6.45702e+06	2.89754e+06	1.31312e+06	9.19923e+06	3.31311e+06	1.9567e+06	182.984	0.744
neg-0.758_97.97674	1.26074e+07	1.28371e+07	1.34596e+07	3.81231e+07	1.88418e+07	1.53035e+07	2.01209e+07	1.09194e+07	1.88633e+07	2.16472e+07	2.07023e+07	2.74001e+07	1.07732e+08	2.52386e+07	1.53106e+07	7.90721e+07	1.38984e+07	1.46785e+07	1.30971e+07	1.7686e+07	3.18639e+08	1.66796e+07	3.26273e+07	9.64012e+06	1.53266e+07	1.84236e+07	3.99343e+07	1.19113e+07	8.29432e+06	1.91414e+07	1.06604e+07	1.28974e+07	2.5742e+07	1.45345e+07	1.4551e+07	5.01276e+07	2.38184e+07	2.9083e+07	97.9767	0.758	phosphoric acid	Homogeneous non-metal compounds	Non-metal oxoanionic compounds	HMDB0001429	C00009	Metabolism|Metabolism|Environmental Information Processing|Environmental Information Processing|Cellular Processes|Cellular Processes|Organismal Systems|Organismal Systems|Human Diseases|Human Diseases	Energy metabolism|Energy metabolism|Membrane transport|Signal transduction|Cellular community - prokaryotes|Cell growth and death|Endocrine system|Digestive system|Neurodegenerative disease|Neurodegenerative disease	Oxidative phosphorylation|Photosynthesis|ABC transporters|Two-component system|Quorum sensing|Cell cycle - yeast|Parathyroid hormone synthesis, secretion and action|Mineral absorption|Parkinson disease|Pathways of neurodegeneration - multiple diseases	map00190|map00195|map02010|map02020|map02024|map04111|map04928|map04978|map05012|map05022
neg-0.763_171.95145	7.52131e+06	3.43254e+06	3.00801e+06	1.0501e+07	5.09425e+06	9.39594e+06	3.09017e+06	5.3273e+06	3.87783e+06	6.74268e+06	5.12181e+06	1.51508e+07	2.6828e+07	4.78464e+06	3.84039e+06	2.42909e+07	6.00404e+06	2.73586e+06	5.53122e+06	4.76431e+06	2.38684e+07	2.44705e+06	7.92581e+06	4.46519e+06	2.39896e+06	5.29082e+06	6.29813e+06	4.68843e+06	5.61497e+06	1.31561e+07	4.57395e+06	6.84818e+06	2.12117e+07	9.03008e+06	3.9235e+06	2.70013e+07	9.19219e+06	4.71072e+06	171.951	0.763
neg-0.768_235.87614	7.20705e+06	4.28973e+06	4.70779e+06	1.27765e+07	6.28445e+06	1.04469e+07	4.94472e+06	5.02855e+06	4.76755e+06	8.41418e+06	5.733e+06	1.46674e+07	5.01709e+07	7.24021e+06	5.55671e+06	3.0258e+07	5.37285e+06	4.80906e+06	6.9966e+06	7.12311e+06	1.42185e+07	5.78992e+06	1.07301e+07	4.91461e+06	4.7632e+06	6.98891e+06	1.11945e+07	3.34238e+06	5.4354e+06	1.16389e+07	3.94079e+06	8.18972e+06	1.90793e+07	5.84341e+06	4.68665e+06	2.54235e+07	1.15005e+07	7.36939e+06	235.876	0.768
neg-0.769_219.88123	1.71959e+07	6.32699e+06	6.0991e+06	1.81342e+07	7.75289e+06	1.50772e+07	5.62321e+06	1.00312e+07	5.96292e+06	1.56611e+07	1.12179e+07	3.44851e+07	4.72037e+07	6.83021e+06	6.65304e+06	4.01093e+07	1.11119e+07	6.8879e+06	1.22548e+07	1.13763e+07	3.44083e+07	6.07079e+06	1.67772e+07	8.3068e+06	5.52171e+06	1.0101e+07	1.28878e+07	9.64e+06	9.53859e+06	2.91147e+07	9.23482e+06	1.69778e+07	4.26689e+07	1.51301e+07	6.31482e+06	5.73444e+07	2.0615e+07	7.57326e+06	219.881	0.769
neg-0.77_161.92261	6.52416e+06	2.6145e+06	2.25746e+06	7.33914e+06	3.20229e+06	6.09826e+06	2.51806e+06	3.86666e+06	2.82429e+06	5.95968e+06	4.21118e+06	1.24372e+07	1.90997e+07	2.97247e+06	2.53738e+06	1.55407e+07	4.12909e+06	2.51691e+06	4.58114e+06	3.86862e+06	1.42513e+07	2.1552e+06	6.19518e+06	3.2837e+06	2.21967e+06	3.80749e+06	5.11768e+06	3.55726e+06	3.81442e+06	1.01618e+07	3.5659e+06	6.13838e+06	1.59301e+07	5.46865e+06	2.39476e+06	2.07899e+07	6.86428e+06	3.00614e+06	161.923	0.77
neg-0.772_109.90794	2.93287e+07	9.50303e+06	8.89242e+06	2.2143e+07	9.5149e+06	2.4317e+07	7.09507e+06	1.69778e+07	5.38493e+06	2.74016e+07	1.749e+07	5.49728e+07	7.89952e+07	8.04291e+06	1.00999e+07	5.81524e+07	1.6203e+07	1.06731e+07	2.07326e+07	1.12579e+07	5.4039e+07	9.30059e+06	2.2082e+07	1.21503e+07	7.94816e+06	1.35288e+07	1.79776e+07	1.30151e+07	1.48026e+07	4.69316e+07	1.52524e+07	2.61536e+07	7.18157e+07	2.16423e+07	8.02734e+06	9.08377e+07	2.79741e+07	8.80086e+06	109.908	0.772
neg-0.772_277.83992	4.48985e+07	1.18193e+07	1.43572e+07	3.78028e+07	1.50684e+07	3.73141e+07	1.10805e+07	2.64606e+07	1.25568e+07	4.08843e+07	2.05275e+07	8.16766e+07	1.21224e+08	1.20018e+07	1.54023e+07	8.93024e+07	2.45442e+07	1.61681e+07	3.13959e+07	2.52207e+07	8.34926e+07	1.4095e+07	3.37614e+07	1.80994e+07	1.20362e+07	2.08759e+07	2.77159e+07	2.0009e+07	2.24717e+07	5.9941e+07	2.25527e+07	3.96853e+07	1.08119e+08	3.28269e+07	1.22748e+07	1.37443e+08	4.26562e+07	1.40406e+07	277.84	0.772
neg-0.772_279.83665	2.93287e+07	9.50303e+06	8.89242e+06	2.2143e+07	9.5149e+06	2.4317e+07	7.09507e+06	1.69778e+07	5.38493e+06	2.74016e+07	1.749e+07	5.49728e+07	7.89952e+07	8.04291e+06	1.00999e+07	5.81524e+07	1.6203e+07	1.06731e+07	2.07326e+07	1.12579e+07	5.4039e+07	9.30059e+06	2.2082e+07	1.21503e+07	7.94816e+06	1.35288e+07	1.79776e+07	1.30151e+07	1.48026e+07	5.25495e+07	1.52524e+07	2.61536e+07	7.18157e+07	2.16423e+07	8.02734e+06	9.08377e+07	2.79741e+07	8.80086e+06	279.837	0.772
neg-0.773_293.83474	4.40586e+06	2.80108e+06	2.55956e+06	6.3444e+06	3.50359e+06	6.5186e+06	3.01255e+06	3.39512e+06	3.28013e+06	4.83815e+06	3.31898e+06	7.83135e+06	2.55879e+07	3.78517e+06	3.61834e+06	1.75244e+07	3.30008e+06	3.28481e+06	4.41126e+06	4.72068e+06	9.65095e+06	3.75163e+06	5.7268e+06	3.25014e+06	2.83236e+06	3.87495e+06	6.34812e+06	2.00654e+06	3.38628e+06	7.36542e+06	2.61073e+06	5.4442e+06	1.10908e+07	3.21187e+06	2.91486e+06	1.42177e+07	7.29445e+06	3.73006e+06	293.835	0.773
neg-0.776_351.79338	4.59894e+06	2.28609e+06	2.41162e+06	5.88243e+06	2.31129e+06	5.53559e+06	1.91817e+06	2.98336e+06	2.35608e+06	4.71511e+06	2.37218e+06	6.19954e+06	2.64864e+07	2.29152e+06	2.66549e+06	1.38973e+07	2.70917e+06	2.61646e+06	4.23495e+06	3.95522e+06	8.11229e+06	2.71485e+06	4.44715e+06	2.38473e+06	2.19579e+06	2.80017e+06	4.61924e+06	1.22516e+06	2.81049e+06	7.17942e+06	2.19784e+06	4.50369e+06	1.06184e+07	2.63464e+06	1.94872e+06	1.47407e+07	5.57262e+06	2.44358e+06	351.793	0.776
neg-0.777_153.89262	2.15862e+06	942880	1.11892e+06	2.47802e+06	1.1427e+06	2.3674e+06	828089	1.31001e+06	1.07397e+06	2.44714e+06	1.13055e+06	3.39879e+06	1.18018e+07	1.11841e+06	1.32467e+06	6.55476e+06	1.0847e+06	1.21558e+06	1.89929e+06	1.69554e+06	3.89714e+06	1.21664e+06	1.83107e+06	1.13674e+06	976985	1.31022e+06	1.99999e+06	557994	1.26391e+06	3.28329e+06	960141	2.12441e+06	4.84688e+06	1.18852e+06	911190	6.48976e+06	2.32763e+06	1.08436e+06	153.893	0.777
neg-0.779_153.89091	2.23667e+07	5.55625e+06	5.69009e+06	1.81212e+07	8.14281e+06	1.60478e+07	5.11435e+06	1.14206e+07	5.25351e+06	1.29002e+07	1.05831e+07	3.79101e+07	6.22137e+07	6.55395e+06	6.93446e+06	4.17079e+07	1.20271e+07	5.50169e+06	1.28896e+07	9.75651e+06	4.60239e+07	5.29726e+06	1.54337e+07	8.24976e+06	4.83476e+06	8.58573e+06	1.20798e+07	8.89585e+06	1.10794e+07	2.62186e+07	9.62488e+06	1.57733e+07	4.62086e+07	1.44526e+07	4.96338e+06	6.41248e+07	2.02814e+07	6.39933e+06	153.891	0.779
neg-0.779_95.93224	1.44906e+08	4.84853e+07	4.47647e+07	1.49577e+08	7.75584e+07	1.26247e+08	4.68121e+07	7.70911e+07	4.71551e+07	1.04293e+08	8.8971e+07	2.62182e+08	4.35003e+08	6.28591e+07	5.52621e+07	3.22288e+08	8.60675e+07	4.34935e+07	9.38675e+07	7.73951e+07	2.9637e+08	4.30949e+07	1.37805e+08	6.39582e+07	3.79072e+07	7.17112e+07	1.04379e+08	7.65483e+07	8.42729e+07	2.4056e+08	7.2757e+07	1.23138e+08	3.39166e+08	1.20343e+08	4.53841e+07	4.50173e+08	1.57672e+08	6.39809e+07	95.9322	0.779
neg-0.78_151.89377	2.21671e+07	5.61175e+06	5.42844e+06	1.83422e+07	7.95661e+06	1.67051e+07	5.38686e+06	1.16776e+07	5.09462e+06	1.34345e+07	1.0955e+07	3.79528e+07	6.27064e+07	6.87634e+06	6.63135e+06	3.53274e+07	1.20833e+07	5.51908e+06	1.34972e+07	9.79303e+06	4.62243e+07	4.98885e+06	1.52159e+07	8.24338e+06	4.55992e+06	8.66511e+06	1.16653e+07	9.0213e+06	1.12401e+07	3.57805e+07	9.81261e+06	1.65521e+07	4.62078e+07	1.46119e+07	5.06533e+06	6.52622e+07	1.97704e+07	7.01507e+06	151.894	0.78
neg-0.78_155.93538	2.07449e+07	1.28621e+07	1.14631e+07	3.82899e+07	2.23192e+07	2.91121e+07	1.23437e+07	1.61933e+07	1.37298e+07	1.87028e+07	1.35603e+07	5.95821e+07	1.79489e+08	2.13601e+07	1.35539e+07	8.63684e+07	1.22597e+07	1.04523e+07	1.98965e+07	1.97226e+07	4.90639e+07	1.20077e+07	3.29399e+07	1.19809e+07	1.16164e+07	2.11147e+07	2.93227e+07	8.39213e+06	1.71569e+07	4.7104e+07	1.14695e+07	2.17634e+07	5.83435e+07	2.24176e+07	1.29594e+07	1.06689e+08	2.95414e+07	2.338e+07	155.935	0.78	[similar to: l-histidine; 未mass: 0.8659 da]
neg-0.78_167.84073	9.66785e+06	2.44732e+06	2.19349e+06	8.12008e+06	4.64801e+06	6.68876e+06	2.61473e+06	4.36337e+06	2.35839e+06	6.52513e+06	4.56824e+06	1.54377e+07	2.38922e+07	3.35193e+06	2.97427e+06	1.60127e+07	5.12043e+06	2.88534e+06	5.45558e+06	3.77945e+06	2.02239e+07	2.29951e+06	5.93769e+06	3.50647e+06	1.77001e+06	4.48787e+06	4.90745e+06	3.63889e+06	4.75074e+06	1.29469e+07	4.10434e+06	6.55419e+06	1.94823e+07	5.96155e+06	1.84522e+06	2.70008e+07	8.40578e+06	2.97514e+06	167.841	0.78
neg-0.781_242.10159	3.76814e+06	8.47634e+06	1.05202e+07	1.88673e+06	6.22309e+06	6.87344e+06	3.79731e+06	3.54422e+06	8.98368e+06	2.03265e+07	4.64977e+06	615979	3.39447e+06	1.50746e+07	8.61455e+06	1.13946e+06	5.39488e+06	3.58305e+06	5.38897e+06	9.69383e+06	1.95086e+06	4.33775e+06	3.8681e+06	6.00824e+06	8.11012e+06	7.97143e+06	6.23288e+06	1.4765e+06	5.64705e+06	2.75315e+06	4.27787e+06	2.55208e+06	1.32957e+06	3.3258e+06	7.99372e+06	1.09507e+06	2.71313e+06	2.2753e+06	242.102	0.781	molsidomine
neg-0.784_245.14876	375295	7.11668e+06	7.55285e+06	259448	3.64333e+06	6.08866e+06	977857	1.21039e+06	1.66e+07	2.15591e+06	126998	208987	786210	1.65668e+06	7.76579e+06	399288	732807	4.14112e+06	2.35657e+06	8.52836e+06	351899	3.66141e+06	855102	563091	7.86984e+06	2.58024e+06	1.81212e+06	93026.9	3.65355e+06	197518	707431	1.97998e+06	219932	628872	6.10905e+06	348214	176743	292182	245.149	0.784	arg-ala	Organic acids and derivatives	Carboxylic acids and derivatives	HMDB0028702
neg-0.785_226.10655	9.52824e+06	4.94041e+07	4.84903e+07	2.40121e+06	3.70751e+07	4.18092e+07	1.31539e+07	1.23456e+07	1.02262e+08	1.86346e+08	4.83943e+06	1.23521e+06	4.88748e+06	2.26117e+07	7.09273e+07	982897	9.32821e+06	3.76417e+07	2.31732e+07	4.623e+07	3.69233e+06	2.923e+07	5.4449e+06	2.09114e+07	4.79563e+07	1.96532e+07	1.22603e+07	1.24082e+06	2.51039e+07	3.10168e+06	2.06684e+07	1.43987e+07	1.14054e+06	6.33669e+06	4.55269e+07	838447	1.63265e+06	4.74257e+06	226.107	0.785	carnosine	Organic acids and derivatives	Peptidomimetics	HMDB0000033	C00386	Metabolism|Metabolism|Metabolism	Amino acid metabolism|Metabolism of other amino acids|Global and overview maps	Histidine metabolism|beta-Alanine metabolism|Metabolic pathways	map00340|map00410|map01100
neg-0.785_283.12803	1.00816e+06	4.4423e+06	5.30317e+06	300500	2.91999e+06	3.38204e+06	1.83346e+06	1.58234e+06	1.13707e+07	1.5878e+07	733979	145301	290802	2.5586e+06	4.27247e+06	305345	1.53685e+06	2.46242e+06	3.01943e+06	6.48904e+06	276553	1.95712e+06	828919	3.47662e+06	4.30444e+06	2.56722e+06	2.22037e+06	269614	3.35307e+06	317201	1.71149e+06	1.70819e+06	168187	1.32026e+06	4.27053e+06	266287	186597	826345	283.128	0.785	his-gln	Organic acids and derivatives	Carboxylic acids and derivatives	HMDB0028883
neg-0.786_213.89404	1.94591e+06	1.18098e+06	989887	4.12945e+06	1.95947e+06	3.60744e+06	1.09044e+06	2.04308e+06	1.19544e+06	1.60377e+06	1.14146e+06	4.53132e+06	1.81693e+07	1.98038e+06	1.72824e+06	1.02969e+07	1.65787e+06	1.07781e+06	1.84403e+06	1.82646e+06	7.6916e+06	1.46171e+06	2.75238e+06	1.3171e+06	1.22154e+06	1.53206e+06	2.60802e+06	901979	1.55206e+06	4.33532e+06	1.08666e+06	2.4147e+06	5.23818e+06	1.66031e+06	1.1538e+06	9.02776e+06	2.95113e+06	2.16197e+06	213.894	0.786
neg-0.787_192.0745	1.02254e+07	4.45822e+07	2.10254e+07	8.37755e+06	3.51817e+07	2.42322e+07	8.79602e+06	8.52083e+06	6.21661e+07	5.20262e+07	9.68799e+06	4.53549e+06	5.71413e+06	2.0528e+07	2.67559e+07	5.08675e+06	6.25496e+06	1.04619e+07	1.95636e+07	2.62153e+07	8.10201e+06	8.64868e+06	1.1433e+07	1.23854e+07	3.00093e+07	1.29705e+07	1.17105e+07	6.64192e+06	2.59852e+07	4.04778e+06	1.54156e+07	9.4056e+06	2.85767e+06	1.5195e+07	3.30084e+07	3.35024e+06	7.25781e+06	9.61573e+06	192.075	0.787	ser-ser	Organic acids and derivatives	Carboxylic acids and derivatives	HMDB0029048
neg-0.787_198.97744	1.30853e+06	641975	906967	9.65648e+06	4.07217e+06	1.58279e+06	2.05014e+06	1.4454e+06	574932	735009	1.17792e+06	3.5816e+06	5.19565e+06	1.53306e+06	992671	1.13459e+07	2.65099e+06	1.45978e+06	386851	1.10806e+06	5.03039e+06	902170	1.94358e+06	2.75751e+06	121058	931545	1.68751e+06	946479	1.02863e+06	1.60237e+06	1.21656e+06	2.55395e+06	1.65174e+07	2.54775e+06	948919	9.92331e+06	3.26266e+06	4.44098e+06	198.977	0.787
neg-0.788_162.06388	2.13911e+07	6.37364e+07	5.59428e+07	1.40102e+07	5.63056e+07	5.94969e+07	1.74524e+07	1.56685e+07	9.39247e+07	1.15096e+08	1.83042e+07	7.46067e+06	1.96143e+07	3.84363e+07	7.57922e+07	1.11961e+07	1.28897e+07	2.80196e+07	3.75659e+07	4.62458e+07	1.07225e+07	2.22259e+07	1.68558e+07	2.50072e+07	3.98133e+07	2.74976e+07	2.04508e+07	9.17517e+06	3.67346e+07	1.28835e+07	1.70738e+07	1.7292e+07	7.84212e+06	1.8787e+07	5.24239e+07	1.11307e+07	1.53115e+07	1.82701e+07	162.064	0.788	gly-ser	Organic acids and derivatives	Carboxylic acids and derivatives	HMDB0028850
neg-0.789_284.112	4.42933e+06	1.61702e+07	1.09767e+07	3.53816e+06	9.70444e+06	9.03899e+06	5.54605e+06	3.93251e+06	2.2095e+07	2.05378e+07	4.1726e+06	1.28301e+06	988469	7.73264e+06	1.66684e+07	1.86192e+06	4.05426e+06	1.16138e+07	7.12257e+06	1.08835e+07	4.43517e+06	6.54427e+06	3.12946e+06	5.69209e+06	1.28813e+07	7.51025e+06	5.64038e+06	1.77239e+06	6.90145e+06	2.71859e+06	5.00348e+06	4.7674e+06	2.1757e+06	3.92305e+06	1.51247e+07	1.70808e+06	3.07718e+06	5.16874e+06	284.112	0.789	coformycin				C01677
neg-0.79_182.97321	5.17168e+07	1.54913e+07	2.19616e+07	1.63118e+08	6.40221e+07	4.60119e+07	4.7078e+07	3.39512e+07	2.57905e+07	4.09315e+07	9.57907e+07	2.07381e+08	3.46395e+08	4.85098e+07	1.91713e+07	3.42072e+08	6.98879e+07	1.34359e+07	3.13705e+07	4.46282e+07	1.76202e+08	1.68565e+07	8.98776e+07	3.94431e+07	1.67795e+07	5.40446e+07	1.15019e+08	8.19904e+07	4.72759e+07	4.59899e+07	3.17681e+07	7.86867e+07	2.20243e+08	8.08573e+07	2.8742e+07	3.45615e+08	1.59011e+08	9.86401e+07	182.973	0.79
neg-0.796_272.01137	2.37005e+07	1.04838e+07	1.77709e+07	2.01174e+08	7.81096e+07	2.24089e+07	6.03828e+07	1.60243e+07	3.05231e+07	3.2186e+07	1.3128e+08	1.65055e+08	2.49418e+08	7.39582e+07	1.26168e+07	3.5046e+08	6.02023e+07	1.0237e+07	1.35553e+07	3.24074e+07	1.15558e+08	1.26223e+07	1.30289e+08	3.52425e+07	1.32181e+07	6.59114e+07	1.27551e+08	6.63748e+07	2.18396e+07	1.21784e+07	1.79797e+07	6.17419e+07	1.33917e+08	5.39376e+07	3.18718e+07	2.04686e+08	1.5505e+08	1.1863e+08	272.011	0.796
neg-0.799_237.08491	3.12107e+06	1.35854e+06	1.5495e+06	1.39156e+07	6.26098e+06	3.99141e+06	5.58481e+06	1.54451e+06	1.70985e+06	2.33431e+06	5.10188e+06	9.0711e+06	1.70833e+07	4.71258e+06	1.51607e+06	1.44508e+07	3.7361e+06	1.02262e+06	1.899e+06	3.42433e+06	1.37975e+07	2.12291e+06	8.81593e+06	4.01087e+06	1.8465e+06	6.75598e+06	6.2427e+06	4.15445e+06	1.49127e+06	1.73879e+06	3.17375e+06	5.33137e+06	1.23872e+07	1.00296e+07	4.0547e+06	1.09488e+07	1.03264e+07	9.62242e+06	237.085	0.799	n-acetyl-d-glucosaminate				C01133
neg-0.799_350.08717	733611	1.69472e+06	2.34089e+06	161404	2.39927e+06	2.62453e+06	362400	728465	2.73335e+06	4.90276e+06	626829	438360	308448	116862	1.19737e+06	269260	533510	461759	1.14163e+06	2.33751e+06	183680	491848	1.33431e+06	669549	1.55969e+06	1.57246e+06	1.16072e+06	560631	1.53692e+06	162945	1.05256e+06	989141	234761	1.36574e+06	2.04206e+06	217472	238061	330370	350.087	0.799	16alpha-bromo-17beta-estradiol				C14731
neg-0.802_125.01449	6.16535e+08	2.63677e+08	3.39457e+08	2.49904e+09	1.20524e+09	5.52274e+08	1.07848e+09	3.73457e+08	5.68546e+08	7.27974e+08	1.60235e+09	2.20909e+09	4.25121e+09	1.24012e+09	2.89874e+08	4.78977e+09	8.58755e+08	2.64268e+08	3.82059e+08	5.92817e+08	2.28135e+09	3.10287e+08	2.0566e+09	6.56429e+08	2.93147e+08	8.33233e+08	1.7795e+09	1.10938e+09	4.82442e+08	4.13723e+08	3.75783e+08	1.03656e+09	2.12887e+09	9.44881e+08	5.31418e+08	3.33115e+09	2.24764e+09	1.9727e+09	125.014	0.802	taurine	Organic acids and derivatives	Organic sulfonic acids and derivatives	HMDB0000251	C00245	Metabolism|Metabolism|Metabolism|Metabolism|Environmental Information Processing|Environmental Information Processing	Lipid metabolism|Metabolism of other amino acids|Energy metabolism|Global and overview maps|Membrane transport|Signaling molecules and interaction	Primary bile acid biosynthesis|Taurine and hypotaurine metabolism|Sulfur metabolism|Metabolic pathways|ABC transporters|Neuroactive ligand-receptor interaction	map00120|map00430|map00920|map01100|map02010|map04080
neg-0.802_203.09044	2.43667e+07	9.33507e+07	1.06263e+08	6.60064e+06	7.78043e+07	9.63467e+07	2.60868e+07	2.5377e+07	1.62731e+08	1.88888e+08	1.85748e+07	1.1617e+07	1.38135e+07	5.12723e+07	8.33243e+07	1.51304e+07	1.82414e+07	1.76513e+07	7.57753e+07	1.06395e+08	7.14559e+07	3.72116e+07	2.11605e+07	3.16802e+07	8.72197e+07	4.04622e+07	3.33866e+07	1.09655e+07	5.79407e+07	2.58023e+07	3.38538e+07	2.92654e+07	3.74927e+06	4.26693e+07	8.13514e+07	1.6656e+07	1.50762e+07	1.39968e+07	203.09	0.802	glycylglutamine	Organic acids and derivatives	Carboxylic acids and derivatives	HMDB0028839
neg-0.802_244.97337	1.46679e+07	7.80138e+06	9.14628e+06	6.61511e+07	2.27823e+07	2.37779e+07	1.71395e+07	1.22691e+07	1.27016e+07	1.51929e+07	1.78255e+07	5.1049e+07	1.78001e+08	2.77336e+07	1.19201e+07	1.33135e+08	1.67385e+07	7.77124e+06	1.10051e+07	1.71035e+07	4.88836e+07	1.0721e+07	3.86882e+07	1.49842e+07	7.3483e+06	2.1776e+07	4.2869e+07	1.04628e+07	1.16585e+07	1.10554e+07	7.89047e+06	2.69035e+07	5.36565e+07	1.58304e+07	1.33517e+07	9.02068e+07	4.42183e+07	4.23009e+07	244.973	0.802
neg-0.802_294.04984	1.68179e+07	5.77457e+06	7.45138e+06	2.00146e+07	9.03047e+06	1.37987e+07	1.19617e+07	1.31876e+07	6.63711e+06	1.31487e+07	1.28224e+07	3.18328e+07	5.2102e+07	1.17269e+07	1.06451e+07	4.92303e+07	2.64759e+07	1.01017e+07	6.58745e+06	1.04264e+07	3.50166e+07	9.80457e+06	4.28519e+07	1.00194e+07	3.46631e+06	1.62317e+07	2.24904e+07	7.54184e+06	4.73073e+06	1.08297e+07	4.56882e+06	2.21325e+07	6.17779e+07	1.60805e+07	1.12184e+07	7.30331e+07	2.41241e+07	1.56138e+07	294.05	0.802	dimethyl [(e)-(1-methoxy-2-oxo-1,2-dihydro-3h-indol-3-ylidene)methyl]carbonodithioimidate
neg-0.802_79.9268	4.26153e+06	2.19427e+06	1.51019e+06	3.3784e+06	3.1088e+06	4.47122e+06	1.72744e+06	4.54209e+06	1.55181e+06	4.59867e+06	2.10332e+06	9.26067e+06	8.05584e+06	2.09953e+06	1.82369e+06	1.36349e+07	2.95019e+06	1.48069e+06	2.65328e+06	1.06537e+06	1.11845e+07	1.11545e+06	1.67935e+06	2.98502e+06	1.48135e+06	2.59816e+06	4.61963e+06	1.55858e+06	3.10442e+06	5.32293e+06	1.55001e+06	3.91435e+06	1.07356e+07	4.59958e+06	2.00529e+06	7.58995e+06	3.35938e+06	1.52981e+06	79.9268	0.802
neg-0.804_169.03479	5.07635e+07	1.07189e+07	1.77594e+07	2.56303e+07	1.07909e+07	4.58904e+07	1.21391e+07	3.42735e+07	1.29604e+07	3.75015e+07	1.42348e+07	5.69445e+07	9.23403e+07	1.33038e+07	2.67535e+07	6.58104e+07	3.42399e+07	2.28105e+07	1.30986e+07	2.50095e+07	8.90058e+07	1.99356e+07	2.92283e+07	1.52103e+07	7.376e+06	2.45262e+07	3.00202e+07	1.08809e+07	1.46071e+07	5.92759e+07	1.26688e+07	4.37981e+07	1.05835e+08	2.25073e+07	1.44673e+07	9.83372e+07	3.59179e+07	1.5392e+07	169.035	0.804
neg-0.807_205.01144	3.86325e+07	6.75481e+06	1.32741e+07	2.02971e+07	8.05018e+06	3.51075e+07	8.74892e+06	2.62899e+07	8.21771e+06	2.69295e+07	1.06062e+07	4.50481e+07	7.22061e+07	1.0103e+07	1.91415e+07	5.17341e+07	2.6457e+07	1.65501e+07	9.3383e+06	1.9173e+07	7.0292e+07	1.4374e+07	2.25205e+07	1.20595e+07	4.44367e+06	1.88817e+07	2.30228e+07	8.54037e+06	1.01425e+07	4.61954e+07	8.95508e+06	3.24401e+07	8.44965e+07	1.69422e+07	1.02764e+07	7.71926e+07	2.87923e+07	1.13492e+07	205.011	0.807
neg-0.807_222.99139	1.9221e+06	1.71251e+06	2.28393e+06	2.04258e+07	9.14672e+06	3.45885e+06	6.90024e+06	1.90758e+06	4.04367e+06	3.05969e+06	6.91075e+06	1.01297e+07	4.29162e+07	1.17461e+07	2.55441e+06	3.98393e+07	3.55981e+06	1.90616e+06	2.04331e+06	3.42207e+06	8.33319e+06	2.58568e+06	1.38242e+07	3.91382e+06	2.13138e+06	7.01854e+06	1.53245e+07	3.52598e+06	2.53532e+06	1.71563e+06	1.5185e+06	5.03308e+06	9.57201e+06	3.4672e+06	4.38221e+06	1.69819e+07	1.39265e+07	2.3058e+07	222.991	0.807
neg-0.81_233.101	5.64284e+07	1.02838e+08	1.06258e+08	2.41524e+07	9.6227e+07	9.78649e+07	6.0509e+07	5.00957e+07	1.72397e+08	2.53197e+08	5.14398e+07	1.86516e+07	1.77161e+07	7.8086e+07	8.30639e+07	1.96203e+07	1.32502e+07	6.7256e+07	7.06983e+07	1.03852e+08	4.32166e+07	6.18436e+07	4.12993e+07	7.38544e+07	1.00039e+08	5.68699e+07	4.10484e+07	3.55078e+07	6.39649e+07	3.3768e+07	5.05121e+07	3.68727e+07	2.28429e+07	4.73114e+07	9.03235e+07	2.13728e+07	2.57222e+07	4.11902e+07	233.101	0.81	ser-gln	Organic acids and derivatives	Carboxylic acids and derivatives	HMDB0029037
neg-0.81_244.96405	955588	552444	825153	1.03124e+07	2.51759e+06	1.87958e+06	1.93125e+06	1.34538e+06	623529	1.16746e+06	4.37248e+06	5.4483e+06	1.21826e+07	2.07473e+06	879762	9.38157e+06	2.49105e+06	566643	632028	1.23315e+06	5.41983e+06	676298	4.59645e+06	2.10248e+06	425210	2.50138e+06	4.60506e+06	2.2075e+06	1.1277e+06	1.92495e+06	1.44951e+06	2.32444e+06	1.00035e+07	3.08028e+06	1.37962e+06	1.0507e+07	5.62398e+06	3.71945e+06	244.964	0.81
neg-0.813_148.03695	3.69269e+07	4.47489e+07	2.12044e+07	1.02153e+08	7.95088e+07	3.73798e+07	6.44174e+07	2.74961e+07	3.12655e+07	7.31022e+07	5.32138e+07	1.02656e+08	3.93699e+08	4.99766e+07	2.03844e+07	1.92006e+08	5.89559e+07	1.20817e+07	5.07338e+07	1.58549e+07	1.98576e+08	2.16709e+07	9.67432e+07	3.55212e+07	1.58677e+07	5.17714e+07	6.02399e+07	6.3754e+07	4.20318e+07	6.22497e+07	4.58022e+07	3.75689e+07	1.57365e+08	6.01438e+07	3.574e+07	1.43219e+08	8.1274e+07	5.99297e+07	148.037	0.813	(r)-2-hydroxyglutarate	Organic acids and derivatives	Hydroxy acids and derivatives	HMDB0000606	C01087
neg-0.813_267.01199	1.06071e+07	4.3716e+06	6.31676e+06	1.23242e+07	4.24363e+06	2.01852e+07	3.43421e+06	1.00382e+07	4.19955e+06	8.33418e+06	4.72211e+06	1.50039e+07	5.74819e+07	6.34819e+06	1.05417e+07	3.71762e+07	8.71497e+06	6.79854e+06	5.66009e+06	8.24867e+06	2.41935e+07	8.85651e+06	1.16815e+07	4.97773e+06	1.80468e+06	8.95679e+06	1.52461e+07	2.3466e+06	4.99127e+06	1.345e+07	3.26617e+06	1.34435e+07	3.15434e+07	6.4118e+06	6.11511e+06	3.43426e+07	1.25466e+07	9.51297e+06	267.012	0.813
neg-0.814_217.10597	3.11656e+07	5.74248e+07	8.95398e+07	1.0386e+07	5.9512e+07	7.08801e+07	3.27594e+07	2.29859e+07	1.37583e+08	1.72548e+08	1.1597e+07	7.2366e+06	8.40176e+06	4.63025e+07	6.79914e+07	1.75973e+06	1.5732e+07	4.02684e+07	6.29081e+07	9.1464e+07	1.47552e+07	4.14919e+07	1.87972e+07	2.87423e+07	5.28995e+07	3.43863e+07	2.22813e+07	8.04656e+06	4.94965e+07	1.5736e+07	2.96077e+07	2.53316e+07	896465	2.79658e+07	4.0017e+07	3.63324e+06	5.6691e+06	2.03119e+07	217.106	0.814	n-acetyl-l-citrulline	Organic acids and derivatives	Carboxylic acids and derivatives	HMDB0000856	C15532	Metabolism|Metabolism|Metabolism	Amino acid metabolism|Global and overview maps|Global and overview maps	Arginine biosynthesis|Metabolic pathways|Biosynthesis of amino acids	map00220|map01100|map01230
neg-0.814_274.12763	1.21711e+06	7.51008e+06	1.74893e+07	1.40682e+06	1.45626e+07	9.32608e+06	4.44772e+06	2.38655e+06	3.06666e+07	3.5023e+07	1.9066e+06	1.20983e+06	1.35379e+06	2.55526e+06	8.09667e+06	1.28898e+06	1.76346e+06	5.32587e+06	1.14389e+07	1.55015e+07	2.80714e+06	4.96521e+06	4.10052e+06	1.25457e+06	8.58285e+06	5.55759e+06	3.41919e+06	2.15044e+06	1.07334e+07	1.71558e+06	5.68357e+06	3.77095e+06	857336	6.66751e+06	1.12408e+07	1.24551e+06	1.40378e+06	2.59383e+06	274.128	0.814	n2-succinyl-l-arginine				C03296	Metabolism|Metabolism	Amino acid metabolism|Global and overview maps	Arginine and proline metabolism|Metabolic pathways	map00330|map01100
neg-0.815_130.02647	7.39909e+06	3.45825e+06	1.40696e+06	6.81189e+06	3.5454e+06	3.3218e+06	3.28023e+06	3.00543e+06	2.20783e+06	3.49464e+06	6.02238e+06	8.95759e+06	1.82429e+07	6.3874e+06	2.04396e+06	4.22935e+07	9.31635e+06	1.9327e+06	5.1725e+06	1.79428e+06	5.09797e+06	1.74794e+06	5.9091e+06	5.39766e+06	3.2723e+06	3.01584e+06	5.81407e+06	4.55629e+06	5.13909e+06	7.27609e+06	2.91716e+06	5.09974e+06	3.43083e+07	6.01591e+06	2.84691e+06	2.02132e+07	1.23527e+07	3.89728e+06	130.026	0.815	(e)-glutaconate	Organic acids and derivatives	Carboxylic acids and derivatives	HMDB0000620	C02214
neg-0.815_132.08969	4.85911e+07	5.33113e+07	7.54749e+07	2.23976e+08	3.54229e+07	6.70343e+07	3.9118e+08	1.53657e+08	4.30719e+07	2.67084e+08	1.4085e+08	5.19745e+08	6.40549e+08	2.78623e+08	5.63531e+07	2.67883e+08	1.40731e+08	8.70177e+07	1.03378e+08	3.49536e+07	2.69095e+08	1.28577e+08	1.04467e+08	3.00955e+08	2.08613e+07	2.01074e+08	1.28415e+08	7.4072e+07	6.5575e+07	1.79125e+08	5.11107e+07	1.36389e+08	2.25982e+08	8.2622e+07	6.39726e+07	2.21202e+08	1.40283e+08	1.24093e+08	132.09	0.815	ornithine	Organic acids and derivatives	Carboxylic acids and derivatives	HMDB0000214	C01602
neg-0.815_175.09545	3.68563e+08	1.94702e+07	4.45921e+07	1.67578e+08	2.0518e+07	4.19641e+07	2.56432e+08	1.18542e+08	1.31378e+07	1.94119e+08	8.30133e+07	3.81556e+08	3.97085e+08	1.9059e+08	3.22631e+07	1.99311e+08	7.69431e+07	5.1886e+07	7.05646e+07	2.09418e+07	1.88409e+08	7.68326e+07	7.04993e+07	2.17767e+08	1.2045e+07	1.24026e+08	7.2932e+07	4.62362e+07	3.06669e+07	1.21144e+08	3.44493e+07	9.79755e+07	1.53036e+08	5.61686e+07	3.89242e+07	1.55698e+08	9.28725e+07	7.80266e+07	175.095	0.815	l(+)-citrulline;2-amino-5-uredovalerate
neg-0.815_233.0541	2.63325e+07	1.09188e+06	2.02372e+06	7.74807e+06	704515	2.89253e+06	6.04232e+06	7.52169e+06	358043	8.07446e+06	3.70153e+06	3.02812e+07	3.38757e+07	4.85916e+06	1.43306e+06	1.30951e+07	4.80771e+06	2.34172e+06	5.19461e+06	1.26688e+06	1.35251e+07	3.46475e+06	3.64448e+06	8.8707e+06	424904	6.01575e+06	3.98492e+06	2.55396e+06	1.76481e+06	1.39087e+07	2.52037e+06	6.81812e+06	1.4381e+07	4.07491e+06	1.46553e+06	1.28494e+07	5.97461e+06	2.25003e+06	233.054	0.815	furalazine
neg-0.816_254.13781	1.04419e+07	4.32488e+06	8.98335e+06	3.22243e+06	2.49297e+07	2.13137e+07	7.15579e+06	5.40583e+06	3.83225e+07	6.73437e+07	6.32487e+06	1.94444e+06	1.38585e+06	9.24185e+06	1.02384e+07	644936	7.05506e+06	9.38264e+06	5.55966e+06	2.80646e+07	5.76401e+06	3.96445e+06	3.59382e+06	1.72959e+07	7.64273e+06	5.15385e+06	1.92014e+06	2.25077e+06	5.67487e+06	1.79731e+06	1.50513e+07	3.73788e+06	872175	3.68406e+06	4.1143e+06	1.51072e+06	1.54027e+06	4.24699e+06	254.138	0.816	homoanserine	Organic acids and derivatives	Peptidomimetics	HMDB0005767
neg-0.816_258.81837	3.06787e+06	1.23421e+06	1.11383e+06	1.07689e+07	3.54382e+06	5.51814e+06	905848	2.93016e+06	1.88187e+06	2.43327e+06	2.15768e+06	7.91678e+06	3.20212e+07	2.8426e+06	1.98583e+06	2.4525e+07	2.35123e+06	1.06203e+06	3.05276e+06	2.61697e+06	1.14003e+07	1.32687e+06	5.84002e+06	2.01684e+06	899813	3.40672e+06	6.41815e+06	1.37405e+06	3.6461e+06	7.59797e+06	1.86666e+06	4.13115e+06	9.95341e+06	4.44373e+06	2.30073e+06	1.82124e+07	8.22965e+06	6.38366e+06	258.818	0.816
neg-0.817_185.99266	2.92848e+06	1.07741e+06	244394	7.46832e+07	3.4063e+07	345355	3.58589e+07	2.1189e+06	308064	450472	2.55514e+07	2.05148e+07	3.69281e+07	580929	257436	3.06822e+07	2.25254e+07	1.79612e+06	3.73195e+06	990394	1.71152e+08	345245	1.85561e+07	2.93599e+06	1.63787e+06	5.63642e+06	1.11211e+07	3.50564e+07	7.38982e+06	3.0436e+06	1.86064e+07	1.03151e+07	3.66183e+07	1.09542e+07	1.2285e+06	4.71698e+07	2.22369e+06	3.6254e+07	185.993	0.817	2-phospho-d-glycerate	Organic oxygen compounds	Organooxygen compounds	HMDB0000362	C00631	Metabolism|Metabolism|Metabolism|Metabolism|Metabolism|Metabolism|Metabolism|Metabolism|Metabolism|Metabolism|Metabolism|Metabolism|Metabolism|Metabolism|Metabolism|Organismal Systems|Human Diseases	Carbohydrate metabolism|Carbohydrate metabolism|Amino acid metabolism|Lipid metabolism|Carbohydrate metabolism|Energy metabolism|Chemical structure transformation maps|Chemical structure transformation maps|Chemical structure transformation maps|Chemical structure transformation maps|Global and overview maps|Global and overview maps|Global and overview maps|Global and overview maps|Global and ove…	Glycolysis / Gluconeogenesis|Pentose phosphate pathway|Glycine, serine and threonine metabolism|Glycerolipid metabolism|Glyoxylate and dicarboxylate metabolism|Methane metabolism|Biosynthesis of plant secondary metabolites|Biosynthesis of phenylpropanoids|Biosynthesis of terpenoids and steroids|Biosynthesis of alkaloids derived from shikimate pathway|Metabolic pathways|Biosynthesis of secondary m…	map00010|map00030|map00260|map00561|map00630|map00680|map01060|map01061|map01062|map01063|map01100|map01110|map01120|map01200|map01230|map04922|map05230
neg-0.817_210.03736	1.14918e+07	3.44036e+06	4.07053e+06	3.50153e+07	1.15606e+07	5.80111e+06	2.35882e+07	4.02928e+06	3.06186e+06	6.19067e+06	1.9207e+07	1.61687e+07	3.64289e+07	1.17823e+07	2.00847e+06	8.23736e+07	1.28152e+07	2.10301e+06	5.22238e+06	4.85563e+06	1.51348e+07	7.62157e+06	4.14454e+07	7.56978e+06	3.48996e+06	1.84486e+07	3.89678e+07	1.32114e+07	3.82716e+06	8.00781e+06	3.65797e+06	1.06853e+07	2.5705e+07	7.15728e+06	4.62739e+06	3.51288e+07	2.82617e+07	2.01327e+07	210.037	0.817	d-saccharicacid
neg-0.817_254.05724	2.79666e+06	1.04007e+06	1.8562e+06	2.24632e+07	2.67121e+06	1.402e+06	9.69938e+06	2.2062e+06	1.93103e+06	1.51756e+06	8.40363e+06	9.83193e+06	1.23893e+07	7.18964e+06	1.05252e+06	3.3694e+07	5.96642e+06	2.14968e+06	794249	1.50594e+06	1.56688e+07	2.30382e+06	6.04756e+06	4.85463e+06	983694	4.0093e+06	9.44765e+06	3.56565e+06	1.28661e+06	1.38131e+06	1.23419e+06	3.63153e+06	1.03673e+07	3.13054e+06	1.78169e+06	1.98588e+07	1.14872e+07	1.71128e+07	254.057	0.817	5-l-glutamyl-taurine	Organic acids and derivatives	Carboxylic acids and derivatives	HMDB0004195	C05844	Metabolism	Metabolism of other amino acids	Taurine and hypotaurine metabolism	map00430
neg-0.817_97.97674	9.72962e+07	6.92486e+07	6.07044e+07	3.4868e+08	1.62057e+08	1.76243e+08	1.2998e+08	8.76009e+07	8.52693e+07	9.65897e+07	1.14898e+08	2.67338e+08	1.10914e+09	1.63865e+08	7.66101e+07	7.53832e+08	9.966e+07	5.13167e+07	1.03344e+08	9.81198e+07	4.30582e+08	6.88685e+07	2.11676e+08	8.53469e+07	6.00481e+07	1.18625e+08	2.28162e+08	9.6766e+07	9.39618e+07	1.80804e+08	6.35725e+07	1.27161e+08	3.41011e+08	1.2915e+08	8.76952e+07	5.45367e+08	2.24093e+08	2.62341e+08	97.9767	0.817	phosphoric acid	Homogeneous non-metal compounds	Non-metal oxoanionic compounds	HMDB0001429	C00009	Metabolism|Metabolism|Environmental Information Processing|Environmental Information Processing|Cellular Processes|Cellular Processes|Organismal Systems|Organismal Systems|Human Diseases|Human Diseases	Energy metabolism|Energy metabolism|Membrane transport|Signal transduction|Cellular community - prokaryotes|Cell growth and death|Endocrine system|Digestive system|Neurodegenerative disease|Neurodegenerative disease	Oxidative phosphorylation|Photosynthesis|ABC transporters|Two-component system|Quorum sensing|Cell cycle - yeast|Parathyroid hormone synthesis, secretion and action|Mineral absorption|Parkinson disease|Pathways of neurodegeneration - multiple diseases	map00190|map00195|map02010|map02020|map02024|map04111|map04928|map04978|map05012|map05022
neg-0.818_160.08451	7.35103e+07	2.112e+08	1.25959e+08	2.93088e+07	1.39888e+08	1.4394e+08	5.94702e+07	4.65221e+07	2.22763e+08	3.71047e+08	6.19751e+07	2.42705e+07	2.9702e+07	1.02897e+08	1.3947e+08	1.86607e+07	4.54849e+07	8.1146e+07	1.23772e+08	1.40091e+08	4.63671e+07	7.0047e+07	4.68073e+07	7.10703e+07	1.4145e+08	7.44347e+07	4.10245e+07	3.67161e+07	1.08027e+08	3.93967e+07	7.38068e+07	3.9206e+07	1.28756e+07	6.87971e+07	9.93536e+07	2.00421e+07	2.55391e+07	3.21516e+07	160.085	0.818	d-alanyl-d-alanine	Organic acids and derivatives	Carboxylic acids and derivatives	HMDB0003459	C00993	Metabolism|Metabolism|Metabolism|Human Diseases	Metabolism of other amino acids|Glycan biosynthesis and metabolism|Global and overview maps|Drug resistance: antimicrobial	D-Alanine metabolism|Peptidoglycan biosynthesis|Metabolic pathways|Vancomycin resistance	map00473|map00550|map01100|map01502
neg-0.818_206.09005	6.86149e+07	1.93407e+08	1.2245e+08	2.68471e+07	1.3079e+08	1.38073e+08	5.39096e+07	4.3421e+07	2.11713e+08	3.50717e+08	5.9053e+07	2.22964e+07	2.67803e+07	9.46122e+07	1.34062e+08	1.56612e+07	3.73953e+07	7.53807e+07	1.13568e+08	1.37205e+08	4.37692e+07	6.44231e+07	4.45652e+07	6.81112e+07	1.34544e+08	6.74335e+07	3.85103e+07	3.53708e+07	9.94209e+07	3.60464e+07	6.94349e+07	3.67381e+07	1.0718e+07	6.43738e+07	9.11074e+07	1.82259e+07	2.37946e+07	2.95582e+07	206.09	0.818	threonylserine	Organic acids and derivatives	Carboxylic acids and derivatives	HMDB0029070
neg-0.818_477.07876	2.8445e+06	1.12994e+06	1.53818e+06	1.40221e+07	5.43165e+06	3.58686e+06	8.40187e+06	2.2576e+06	1.9199e+06	3.33027e+06	5.11431e+06	7.45168e+06	2.47245e+07	3.79493e+06	2.59903e+06	2.17483e+07	3.18038e+06	582068	1.16392e+06	3.58974e+06	1.13609e+07	1.71002e+06	5.01692e+06	2.94917e+06	2.62664e+06	4.32728e+06	6.57236e+06	1.05116e+06	1.95308e+06	1.77782e+06	1.41396e+06	2.70794e+06	9.09966e+06	2.92014e+06	4.45936e+06	1.15483e+07	6.41875e+06	8.35868e+06	477.079	0.818
neg-0.819_253.0618	1.04436e+06	266170	943833	4.79881e+06	4.87473e+06	1.62447e+06	7.74683e+06	701398	969588	993635	4.66401e+06	4.44771e+06	1.16251e+07	1.26942e+06	507831	1.13209e+07	2.13215e+06	344333	2.49836e+06	669503	1.66674e+06	1.5287e+06	8.45696e+06	1.67603e+06	515538	3.60522e+06	4.31844e+06	2.32556e+06	1.30222e+06	2.0241e+06	938281	2.20985e+06	4.74411e+06	3.07402e+06	1.50073e+06	6.39653e+06	4.43933e+06	5.05546e+06	253.062	0.819	2-(1,2,3,4-tetrahydroxybutyl)-1,3-thiazolane-4-carboxylic acid
neg-0.819_273.07251	1.60163e+07	2.17337e+06	3.53211e+06	1.74992e+07	1.58635e+06	3.91648e+06	1.94777e+07	6.94988e+06	1.11401e+06	9.95458e+06	5.81439e+06	2.0528e+07	6.05999e+07	2.01905e+07	2.89767e+06	2.37104e+07	4.03209e+06	3.67435e+06	6.1844e+06	1.86652e+06	1.02714e+07	6.87502e+06	6.70614e+06	1.47575e+07	904277	1.02594e+07	7.52232e+06	2.12676e+06	1.74334e+06	6.29892e+06	1.75081e+06	6.79607e+06	1.09762e+07	2.9654e+06	2.97824e+06	1.13335e+07	7.04614e+06	1.10461e+07	273.073	0.819
neg-0.822_271.91801	3.03385e+06	411644	722914	1.98673e+06	295493	3.23873e+06	570481	2.10509e+06	811456	1.72484e+06	926788	3.27101e+06	6.52589e+06	821284	1.83845e+06	6.40927e+06	2.20514e+06	956562	804166	1.49852e+06	1.00913e+07	1.00044e+06	2.64719e+06	1.0543e+06	211544	1.41241e+06	2.55046e+06	717610	1.20225e+06	3.0315e+06	818162	2.91949e+06	4.31818e+06	2.47564e+06	1.08642e+06	9.06054e+06	3.16321e+06	1.79953e+06	271.918	0.822
neg-0.823_195.95361	6.91189e+06	7.12736e+06	7.98925e+06	3.55147e+07	1.45049e+07	1.99712e+07	1.2363e+07	6.172e+06	1.12692e+07	9.78492e+06	6.97569e+06	1.69415e+07	1.53135e+08	2.50417e+07	1.05488e+07	8.36197e+07	6.18535e+06	7.24513e+06	8.31403e+06	1.02532e+07	2.19297e+07	1.16962e+07	1.99314e+07	8.2739e+06	7.80575e+06	1.3513e+07	2.60084e+07	2.57736e+06	6.36375e+06	1.07971e+07	4.0105e+06	1.18978e+07	2.09994e+07	5.98259e+06	1.08519e+07	3.4803e+07	1.93193e+07	3.62671e+07	195.954	0.823
neg-0.823_197.08169	2.24545e+06	476682	1.6201e+06	6.38207e+06	1.85123e+06	3.71516e+06	2.80821e+06	3.13433e+06	589554	2.34306e+06	2.09198e+06	1.13476e+07	1.33134e+07	1.60279e+06	433805	1.77398e+07	2.4283e+06	782816	1.49818e+06	1.66747e+06	5.21052e+06	1.49199e+06	3.63168e+06	1.16939e+06	347345	2.25231e+06	4.31386e+06	3.29825e+06	2.0701e+06	1.48818e+07	1.43403e+06	2.96537e+06	1.44176e+07	5.4541e+06	1.6396e+06	1.13573e+07	5.30817e+06	2.86023e+06	197.082	0.823
neg-0.823_217.93547	5.87049e+06	3.75665e+06	3.42541e+06	1.42357e+07	5.25705e+06	1.23288e+07	3.57839e+06	4.68533e+06	3.09072e+06	4.19319e+06	3.33121e+06	1.21161e+07	7.58138e+07	7.51945e+06	5.44068e+06	4.46552e+07	3.64221e+06	3.6492e+06	6.54312e+06	5.60157e+06	1.39836e+07	5.87782e+06	8.80766e+06	4.76434e+06	2.80525e+06	6.12105e+06	1.17391e+07	1.25646e+06	3.91919e+06	9.02036e+06	2.21509e+06	7.23344e+06	1.6227e+07	3.47507e+06	4.02907e+06	2.13554e+07	9.82134e+06	1.01523e+07	217.935	0.823
neg-0.824_147.08947	2.64715e+06	1.21133e+06	1.62394e+06	7.21047e+06	3.01527e+06	3.8885e+06	3.20312e+06	3.58201e+06	808814	2.95217e+06	2.92263e+06	1.14805e+07	1.37608e+07	2.14686e+06	826507	1.78071e+07	2.98266e+06	1.17139e+06	2.45883e+06	1.88148e+06	2.92734e+07	1.50926e+06	4.19023e+06	1.79862e+06	596599	2.70443e+06	4.5659e+06	3.30285e+06	2.0844e+06	1.53648e+07	1.80443e+06	3.55523e+06	1.68327e+07	6.53109e+06	1.58088e+06	1.21866e+07	8.1649e+06	3.01386e+06	147.089	0.824	afegostat
neg-0.824_165.04578	7.39602e+06	2.74944e+06	1.86761e+06	1.34572e+07	4.75895e+06	3.33175e+06	7.08757e+06	4.15269e+06	1.9968e+06	2.82103e+06	1.12367e+07	6.87306e+06	2.54588e+07	8.10123e+06	2.44805e+06	1.70563e+07	4.75006e+06	2.55537e+06	3.74409e+06	2.19223e+06	7.87401e+06	2.22695e+06	5.96723e+06	7.92238e+06	1.93202e+06	3.80027e+06	7.34758e+06	7.72715e+06	3.08498e+06	4.18586e+06	3.46699e+06	3.18248e+06	1.07365e+07	5.91203e+06	2.63357e+06	1.01422e+07	7.98013e+06	1.12501e+07	165.046	0.824	l-methionine sulfoxide	Organic acids and derivatives	Carboxylic acids and derivatives	HMDB0002005	C02989	Metabolism	Amino acid metabolism	Cysteine and methionine metabolism	map00270
neg-0.824_397.09015	1.62159e+06	327539	472350	7.67276e+06	2.73809e+06	1.44998e+06	1.59659e+06	952376	301315	2.87644e+06	2.76113e+06	6.38412e+06	2.92257e+07	2.59155e+06	276377	3.92909e+07	3.12803e+06	224839	1.48842e+06	661627	2.42993e+06	839289	9.8181e+06	2.03545e+06	232795	3.14909e+06	8.37875e+06	1.97079e+06	1.6598e+06	4.68127e+06	997786	3.73335e+06	2.52051e+07	2.91282e+06	2.59506e+06	1.40632e+07	9.05443e+06	4.07021e+06	397.09	0.824
neg-0.824_398.08667	3.03076e+06	332669	464267	7.4215e+06	2.24e+06	1.33132e+06	1.38826e+06	1.30428e+06	227186	2.5275e+06	2.30352e+06	8.11439e+06	2.67732e+07	2.79209e+06	197324	5.3495e+07	5.37164e+06	194630	1.21881e+06	511821	2.33514e+06	522939	7.90546e+06	1.80518e+06	146260	2.45533e+06	7.43306e+06	1.5314e+06	1.57197e+06	4.96364e+06	932110	3.26828e+06	1.98335e+07	2.81387e+06	2.01637e+06	1.94072e+07	1.19341e+07	3.41585e+06	398.087	0.824
neg-0.825_177.94305	4.5581e+06	4.40144e+06	4.8008e+06	2.22528e+07	8.75215e+06	1.24132e+07	7.66462e+06	3.77242e+06	6.67384e+06	5.88138e+06	4.43036e+06	1.03555e+07	9.76023e+07	1.52018e+07	6.36724e+06	5.2439e+07	4.34314e+06	4.4783e+06	5.22404e+06	6.46968e+06	1.3588e+07	6.88657e+06	1.24747e+07	5.05633e+06	4.47341e+06	7.83328e+06	1.67141e+07	1.74973e+06	4.17934e+06	6.81836e+06	2.61947e+06	7.25911e+06	1.22034e+07	3.75284e+06	6.21861e+06	2.20735e+07	1.1944e+07	2.11921e+07	177.943	0.825	pyrophosphate	Homogeneous non-metal compounds	Non-metal oxoanionic compounds	HMDB0000250	C00013	Metabolism|Human Diseases|Human Diseases	Energy metabolism|Neurodegenerative disease|Neurodegenerative disease	Oxidative phosphorylation|Parkinson disease|Pathways of neurodegeneration - multiple diseases	map00190|map05012|map05022
neg-0.829_222.84175	5.38206e+06	1.85939e+06	2.19576e+06	1.74381e+07	6.38811e+06	9.81741e+06	1.66036e+06	4.80864e+06	3.25764e+06	3.58746e+06	2.99825e+06	1.50167e+07	4.55211e+07	4.2051e+06	3.25656e+06	4.38086e+07	4.47821e+06	1.6194e+06	5.32963e+06	4.87112e+06	2.0216e+07	2.42502e+06	9.80035e+06	3.34496e+06	1.4275e+06	6.06544e+06	1.04378e+07	2.60676e+06	6.21102e+06	1.25457e+07	3.24336e+06	7.65018e+06	1.77129e+07	8.01609e+06	4.15159e+06	3.417e+07	1.36237e+07	1.12014e+07	222.842	0.829
neg-0.829_79.96619	1.44901e+07	9.47356e+06	9.40471e+06	6.64613e+07	2.64009e+07	2.21047e+07	2.95349e+07	1.20203e+07	1.25431e+07	1.29544e+07	2.23766e+07	4.70784e+07	1.31952e+08	1.91109e+07	1.14834e+07	9.73936e+07	1.38677e+06	6.24079e+06	1.32361e+07	1.44107e+07	6.57903e+07	1.07484e+07	3.53689e+07	1.11703e+07	9.3537e+06	1.87382e+07	3.41787e+07	2.62517e+07	1.22599e+07	2.18625e+07	969230	2.06432e+07	6.7118e+07	2.11279e+07	1.17836e+07	1.09658e+08	3.59596e+07	4.19694e+07	79.9662	0.829
neg-0.833_167.0362	4.98172e+06	3.34444e+06	4.14596e+06	9.92468e+06	3.85756e+06	1.00905e+07	4.73441e+06	8.25918e+06	2.71554e+06	9.82309e+06	5.86303e+06	1.69501e+07	4.57005e+07	5.35204e+06	7.06327e+06	4.76995e+07	1.09992e+07	5.44861e+06	4.00718e+06	7.37876e+06	1.86038e+07	5.5121e+06	8.12226e+06	5.04835e+06	1.47615e+06	6.54138e+06	1.33975e+07	2.5387e+06	4.3015e+06	1.42528e+07	3.64196e+06	9.68999e+06	3.48881e+07	6.33858e+06	4.77699e+06	3.48798e+07	1.62173e+07	6.2291e+06	167.036	0.833	taurocyamine	Organic acids and derivatives	Organic sulfonic acids and derivatives	HMDB0003584	C01959	Metabolism	Metabolism of other amino acids	Taurine and hypotaurine metabolism	map00430
neg-0.834_395.07448	479183	123746	74062.2	6.43199e+06	291570	459067	343449	436170	109675	418804	1.48323e+06	1.28299e+06	3.4098e+06	709764	134143	2.56709e+07	983748	71883.2	241181	168835	456915	79249.3	1.43281e+06	360505	293146	393301	1.75237e+06	330579	1.12664e+06	684629	594629	326831	8.14246e+06	618232	199957	1.39273e+07	2.74841e+06	9.69849e+06	395.074	0.834
neg-0.835_186.10028	2.64215e+07	4.43753e+07	5.56815e+07	1.26913e+07	2.10647e+08	2.15601e+08	3.1519e+07	1.72093e+07	7.58281e+07	1.06592e+08	2.29704e+07	3.88061e+07	1.1423e+07	3.16975e+07	3.66006e+07	6.57324e+06	1.55786e+07	2.23507e+07	5.68745e+07	6.48995e+07	2.23732e+07	2.37724e+07	2.2656e+07	2.79888e+07	3.45664e+07	2.94401e+07	3.53219e+07	1.21856e+07	1.24841e+08	1.10767e+07	1.99909e+07	2.46967e+07	3.99148e+06	9.16825e+07	2.85902e+07	1.06813e+07	1.02181e+07	1.508e+07	186.1	0.835	ala-pro(alanyl-proline)
neg-0.835_276.11506	2.50838e+06	6.48479e+06	8.9827e+06	3.78855e+06	6.64749e+06	1.13489e+07	3.85135e+06	2.34575e+06	1.78302e+07	1.89359e+07	2.45997e+06	1.28904e+06	1.96069e+06	7.84407e+06	6.96914e+06	2.73445e+06	1.82762e+06	3.66421e+06	6.30249e+06	9.23677e+06	2.27665e+06	3.3178e+06	3.15662e+06	2.58441e+06	5.80622e+06	3.66661e+06	2.82979e+06	1.55634e+06	5.19512e+06	1.89371e+06	2.87446e+06	3.08046e+06	2.81768e+06	4.23594e+06	5.86637e+06	1.93658e+06	1.60461e+06	1.88222e+06	276.115	0.835
neg-0.836_247.11665	3.57345e+07	6.12872e+07	6.88957e+07	1.45981e+07	6.97574e+07	9.50699e+07	3.47909e+07	2.30402e+07	1.03918e+08	1.38668e+08	2.89951e+07	1.75819e+07	1.55476e+07	4.89885e+07	5.41681e+07	8.27288e+06	2.04825e+07	3.02589e+07	5.90987e+07	8.15239e+07	2.5472e+07	3.20703e+07	2.89839e+07	3.7269e+07	5.00762e+07	3.73984e+07	3.12907e+07	1.85539e+07	4.69967e+07	1.40989e+07	3.10983e+07	3.23878e+07	5.9747e+06	4.61251e+07	5.80013e+07	1.56297e+07	1.31116e+07	2.44435e+07	247.117	0.836	threonylglutamine	Organic acids and derivatives	Carboxylic acids and derivatives	HMDB0029059
neg-0.837_197.90213	932718	863612	616323	5.10258e+06	2.09845e+06	2.83708e+06	1.37209e+06	1.357e+06	1.3234e+06	1.18964e+06	1.35437e+06	3.009e+06	1.62599e+07	3.20416e+06	1.92308e+06	1.33815e+07	1.68735e+06	606263	999619	1.91751e+06	8.07005e+06	945592	3.18753e+06	1.02745e+06	911426	1.67208e+06	3.67625e+06	994955	1.30082e+06	1.96324e+06	750928	2.23781e+06	3.44654e+06	2.11744e+06	1.85963e+06	1.03396e+07	3.46374e+06	4.66076e+06	197.902	0.837
neg-0.838_248.11989	2.88746e+06	5.38867e+06	5.60739e+06	1.2834e+06	6.04682e+06	8.42942e+06	2.41718e+06	1.80026e+06	8.53666e+06	1.1061e+07	2.63477e+06	1.40364e+06	1.25486e+06	3.98707e+06	4.45928e+06	602167	1.92312e+06	2.52515e+06	5.07577e+06	6.94142e+06	2.25893e+06	1.94078e+06	2.70815e+06	3.24709e+06	3.97557e+06	3.3559e+06	2.49703e+06	1.22228e+06	4.56868e+06	1.26616e+06	2.67843e+06	2.55077e+06	595653	4.49835e+06	4.62268e+06	1.16053e+06	985231	2.41452e+06	248.12	0.838	val-met	Organic acids and derivatives	Carboxylic acids and derivatives	HMDB0029133
neg-0.839_190.09524	3.92204e+07	8.43299e+07	5.80341e+07	1.21727e+07	5.51503e+07	6.14951e+07	3.30227e+07	2.18467e+07	1.09349e+08	1.29214e+08	1.76314e+07	9.65999e+06	2.10968e+07	5.77429e+07	4.35171e+07	7.53101e+06	1.82088e+07	4.77082e+07	5.42037e+07	7.05987e+07	1.03951e+07	3.82738e+07	2.58935e+07	2.43353e+07	5.99156e+07	4.49349e+07	3.14842e+07	1.12233e+07	5.07884e+07	1.06116e+07	3.15666e+07	2.38354e+07	5.1641e+06	3.19335e+07	5.26758e+07	8.91346e+06	8.72388e+06	1.61019e+07	190.095	0.839	2_6-diaminoheptanedioicacid
neg-0.84_322.21358	3.45732e+06	438975	1.12573e+06	1.49211e+07	2.89793e+06	2.5878e+06	3.4506e+06	2.98053e+06	529477	1.71659e+06	3.99204e+06	8.70707e+06	2.58547e+07	3.37224e+06	995733	3.00221e+07	3.6696e+06	1.34435e+06	1.67888e+06	1.21918e+06	9.63754e+06	2.3842e+06	6.9804e+06	1.71914e+06	754227	3.41689e+06	8.33385e+06	3.79257e+06	922675	2.90658e+06	1.03984e+06	7.28949e+06	2.15981e+07	1.98718e+06	1.83373e+06	2.12401e+07	6.66678e+06	9.66347e+06	322.214	0.84	decylubiquinone				C15494
neg-0.845_220.10582	3.54367e+07	1.00017e+08	5.48593e+07	1.13766e+07	4.19095e+07	4.9773e+07	3.77525e+07	2.6812e+07	1.09339e+08	1.30047e+08	3.79874e+07	9.56868e+06	1.49896e+07	6.38418e+07	3.74628e+07	9.44922e+06	2.29449e+07	4.67084e+07	6.41062e+07	5.75999e+07	1.41829e+07	3.85859e+07	2.58076e+07	6.208e+07	6.25114e+07	3.79889e+07	2.28455e+07	2.02295e+07	4.0976e+07	1.63154e+07	3.22742e+07	2.19392e+07	6.74896e+06	3.18913e+07	5.33274e+07	6.63864e+06	1.19256e+07	1.47543e+07	220.106	0.845	n-acetyl-beta-d-glucosaminylamine	Organic oxygen compounds	Organooxygen compounds	HMDB0001104	C01239
neg-0.845_279.06383	139370	81669.6	319326	1.72535e+06	897637	499969	1.39875e+06	628498	280283	792239	1.43302e+06	2.40283e+06	639789	841050	151784	6.35946e+06	720808	304065	78509.6	279833	139770	619858	2.62975e+06	371089	402213	937377	1.23621e+06	487592	106948	1.39486e+06	314210	808384	7.77138e+06	451495	396225	5.16506e+06	2.76576e+06	4.57108e+06	279.064	0.845
neg-0.847_167.98218	5.36276e+06	316385	305366	3.00311e+07	3.80806e+07	1.13214e+06	3.10623e+07	3.52971e+06	305040	448866	2.43148e+07	1.68719e+07	3.43726e+07	2.3627e+06	835543	8.24369e+07	2.21621e+07	3.92376e+06	7.70269e+06	654859	2.82706e+07	3.04894e+06	2.00909e+07	1.04953e+07	247500	4.94502e+06	1.04362e+07	2.87466e+07	4.94314e+06	3.70617e+06	1.39604e+07	9.6433e+06	4.57416e+07	1.71165e+07	1.9354e+06	3.29186e+07	1.55476e+07	2.52113e+07	167.982	0.847	3-phosphonopyruvate				C02798	Metabolism|Metabolism|Metabolism|Metabolism|Metabolism	Metabolism of other amino acids|Biosynthesis of other secondary metabolites|Global and overview maps|Global and overview maps|Global and overview maps	Phosphonate and phosphinate metabolism|Biosynthesis of various secondary metabolites - part 2|Metabolic pathways|Biosynthesis of secondary metabolites|Microbial metabolism in diverse environments	map00440|map00998|map01100|map01110|map01120
neg-0.849_160.08459	5.55835e+07	1.30256e+08	8.17412e+07	2.14802e+07	8.59753e+07	8.51563e+07	5.99371e+07	4.10748e+07	1.67078e+08	2.09002e+08	4.87397e+07	2.00332e+07	3.55457e+07	9.10003e+07	7.22882e+07	1.65839e+07	3.3653e+07	6.34306e+07	8.85884e+07	9.63215e+07	3.29991e+07	6.00578e+07	3.61336e+07	7.14789e+07	8.82833e+07	6.07894e+07	4.41684e+07	2.73923e+07	6.25113e+07	2.60655e+07	5.1993e+07	3.61467e+07	1.36492e+07	4.99449e+07	8.27831e+07	1.74001e+07	1.95648e+07	2.79135e+07	160.085	0.849	d-alanyl-d-alanine	Organic acids and derivatives	Carboxylic acids and derivatives	HMDB0003459	C00993	Metabolism|Metabolism|Metabolism|Human Diseases	Metabolism of other amino acids|Glycan biosynthesis and metabolism|Global and overview maps|Drug resistance: antimicrobial	D-Alanine metabolism|Peptidoglycan biosynthesis|Metabolic pathways|Vancomycin resistance	map00473|map00550|map01100|map01502
neg-0.85_153.00932	283409	379677	246854	1.35227e+07	1.06169e+06	816208	618330	705372	691625	861237	2.90354e+06	3.47815e+06	1.18518e+07	592095	603959	1.34838e+07	541845	330632	569773	565969	1.53922e+06	526968	1.24804e+06	1.03359e+06	234798	790923	3.54266e+06	3.2114e+06	286780	495597	642627	700062	3.19957e+06	1.02999e+06	911753	5.90164e+06	4.00239e+06	3.551e+06	153.009	0.85	3-sulfinoalanine;cysteinesulfinicacid
neg-0.85_419.11957	598736	421940	368814	1.67994e+06	963021	352295	611152	424022	776384	207805	3.23299e+06	3.50828e+06	3.44751e+06	410533	103206	4.37237e+06	702836	353202	209030	1.39659e+06	2.36784e+06	195248	1.3263e+06	445261	1.29182e+06	1.41289e+06	874499	654990	384759	672414	1.06238e+06	484747	1.72336e+06	742303	320869	2.7369e+06	1.1227e+06	443678	419.12	0.85
neg-0.852_743.22609	2.72088e+06	1.1932e+06	596222	4.92816e+06	2.41269e+06	1.13196e+06	1.42053e+06	750967	231000	454406	1.97323e+06	2.93942e+07	1.50201e+07	1.86057e+06	628730	6.00088e+06	1.52943e+06	523283	1.08106e+06	1.33142e+06	2.33081e+06	576033	2.31064e+06	1.42154e+06	391770	1.34124e+06	1.87316e+06	1.64576e+06	915157	2.38683e+06	472817	1.78804e+06	4.83668e+06	1.74129e+06	443407	3.65397e+06	2.75485e+06	1.10677e+06	743.226	0.852
neg-0.853_178.85193	1.24323e+06	303261	276980	1.02947e+06	390649	806384	271832	985904	432811	925560	794345	2.92818e+06	4.54963e+06	706134	577348	1.89005e+06	1.02806e+06	318849	433925	791871	5.92508e+06	317712	789092	643966	317115	680955	648165	731254	234923	2.87181e+06	691082	1.09907e+06	3.28318e+06	1.90644e+06	338919	4.37468e+06	1.22065e+06	930659	178.852	0.853
neg-0.855_414.04046	841847	1.19849e+06	366009	3.72229e+06	539164	408102	8.385e+06	2.66245e+06	479909	281130	8.61073e+06	3.08851e+06	631896	416472	605242	9.98807e+06	1.11628e+07	1.31415e+06	269960	423320	4.37256e+06	1.23793e+06	1.2992e+06	936283	480851	4.309e+06	4.75898e+06	1.22361e+06	859709	1.48016e+06	903993	2.51955e+06	9.04295e+06	634633	423471	4.78481e+06	6.59297e+06	3.66663e+06	414.04	0.855	chlorimuron-ethyl				C10943
neg-0.856_181.04073	4.49356e+06	1.44594e+06	5.46617e+06	1.31237e+07	5.74532e+06	4.33743e+06	6.23446e+06	2.4662e+07	5.43172e+06	4.98078e+06	1.54015e+07	1.24919e+07	2.45496e+07	9.02005e+06	2.90672e+06	3.08867e+07	7.86283e+06	3.04508e+06	2.89168e+06	4.94672e+06	6.01856e+06	2.66936e+06	1.28789e+07	4.17329e+06	3.13825e+06	8.12555e+06	1.28751e+07	1.1524e+07	8.33527e+06	4.59717e+06	3.36715e+06	2.32676e+07	2.54443e+07	6.87951e+06	4.57387e+06	4.92668e+07	1.21006e+07	1.35393e+07	181.041	0.856	acamprosate	Organic acids and derivatives	Organic sulfonic acids and derivatives	HMDB0014797
neg-0.86_218.0901	1.15601e+08	2.54922e+08	2.18161e+08	4.53655e+07	1.37199e+08	2.30527e+08	8.23798e+07	4.88026e+07	3.8861e+08	4.28903e+08	9.45004e+07	5.17267e+07	6.09359e+07	1.69984e+08	2.86612e+08	5.53216e+07	5.0504e+07	1.27517e+08	1.20358e+08	2.12854e+08	5.55087e+07	1.39371e+08	8.3214e+07	9.69755e+07	2.24329e+08	1.2152e+08	9.34982e+07	5.22314e+07	1.24147e+08	5.69998e+07	6.92934e+07	7.61129e+07	3.53154e+07	9.61624e+07	2.28294e+08	4.93717e+07	4.67244e+07	7.59905e+07	218.09	0.86	mfcd00037215
neg-0.862_605.07781	739846	9.12547e+06	4.70716e+06	1.34648e+07	3.49292e+07	1.03485e+07	769746	1.05537e+06	5.93723e+06	1.7586e+07	1.91978e+07	6.14231e+06	9.13211e+06	7.95201e+06	4.09864e+06	2.64783e+07	675482	516984	2.38443e+07	6.67148e+06	2.14439e+07	2.40613e+06	4.66237e+07	2.6632e+06	5.53003e+06	1.68584e+07	2.43719e+07	3.29599e+07	1.62611e+07	1.29447e+07	1.43655e+07	2.01735e+07	4.44759e+06	7.35855e+07	2.46897e+07	7.94255e+06	1.39189e+07	5.53216e+06	605.078	0.862	gdp-d-mannose	Nucleosides, nucleotides, and analogues	Purine nucleotides	HMDB0001163	C00096	Metabolism|Metabolism|Metabolism|Metabolism|Metabolism|Metabolism|Metabolism|Metabolism	Carbohydrate metabolism|Carbohydrate metabolism|Glycan biosynthesis and metabolism|Carbohydrate metabolism|Glycan biosynthesis and metabolism|Global and overview maps|Global and overview maps|Global and overview maps	Fructose and mannose metabolism|Ascorbate and aldarate metabolism|N-Glycan biosynthesis|Amino sugar and nucleotide sugar metabolism|O-Antigen nucleotide sugar biosynthesis|Metabolic pathways|Biosynthesis of secondary metabolites|Biosynthesis of cofactors	map00051|map00053|map00510|map00520|map00541|map01100|map01110|map01240
neg-0.865_200.04503	1.29427e+06	75968.9	42962.8	1.45842e+06	73412.5	167911	1.93931e+06	2.73361e+06	87925.6	148883	2.71965e+06	5.00971e+06	1.65288e+07	407651	55501.3	1.4813e+07	2.62994e+06	64104.1	56711.2	61963.6	2.10116e+06	390642	1.15482e+06	211097	401774	568386	4.61623e+06	135207	67088.8	6.78899e+06	57533	64698.8	1.02026e+07	316352	448367	4.71405e+06	2.60867e+06	700641	200.045	0.865
neg-0.868_370.05076	3.88556e+06	2.33324e+06	138223	1.47734e+06	143914	168294	3.39193e+06	3.14798e+06	172364	235740	3.37891e+06	2.40019e+06	754311	1.71703e+06	184552	1.06866e+07	2.36069e+06	666929	122018	143625	1.1324e+06	1.02579e+06	1.16208e+06	2.01026e+06	428551	2.72117e+06	3.30708e+06	937522	741413	1.05043e+06	510042	4.61742e+06	1.65651e+07	1.00159e+06	493566	3.87539e+06	5.75416e+06	3.34091e+06	370.051	0.868
neg-0.872_121.01954	1.04461e+07	6.28131e+06	1.40967e+07	3.93763e+07	2.03538e+07	1.31291e+07	1.25625e+07	3.01278e+07	1.47331e+07	1.46771e+07	3.09413e+07	6.34866e+07	6.8289e+07	2.25551e+07	1.1242e+07	1.36288e+08	1.58494e+07	1.51452e+07	7.88392e+06	1.612e+07	2.31326e+07	1.41332e+07	5.36592e+07	9.8748e+06	8.30239e+06	2.05961e+07	5.80211e+07	2.00559e+07	1.53419e+07	1.27556e+07	7.49472e+06	3.61008e+07	4.81043e+07	1.68017e+07	1.39372e+07	9.42657e+07	5.36189e+07	4.41565e+07	121.02	0.872	cysteine	Organic acids and derivatives	Carboxylic acids and derivatives	HMDB0000574	C00736
neg-0.872_134.04091	1.56577e+06	277238	404060	1.32423e+06	715017	1.10886e+06	705039	2.75006e+06	319218	357703	521383	1.82285e+06	1.67007e+07	1.58201e+06	395578	9.8081e+06	1.11433e+07	561078	797979	208298	1.68636e+06	1.50601e+06	1.68328e+06	1.93411e+06	633171	1.05619e+06	1.1712e+06	1.25134e+06	864677	783298	1.09988e+06	1.75257e+06	3.72001e+06	935342	331908	3.5093e+06	1.41716e+06	910472	134.041	0.872
neg-0.872_432.05086	923586	1.43307e+06	142034	3.25514e+06	248489	228240	8.6392e+06	2.45744e+06	233760	319710	8.83533e+06	2.91157e+06	1.17223e+06	495453	198634	8.61207e+06	1.1238e+07	1.17826e+06	150773	194784	1.24109e+07	1.23326e+06	1.38815e+06	1.62999e+06	589312	3.96433e+06	4.47838e+06	1.15919e+06	1.15822e+06	1.52044e+06	931733	2.34155e+06	7.44145e+06	830931	421494	5.78622e+06	6.70486e+06	3.32974e+06	432.051	0.872	4-(3,5-dihydroxy-8,8-dimethyl-4-oxo-4h,8h-pyrano[2,3-f]chromen-2-yl)phenyl hydrogen sulfate
neg-0.873_116.01084	4.00605e+07	1.03231e+07	3.61945e+07	5.58357e+07	3.69774e+07	3.89226e+07	5.5787e+07	6.82088e+07	2.77269e+07	4.88614e+07	4.7668e+07	8.15518e+07	2.46044e+08	1.05939e+07	2.97548e+07	5.94007e+07	9.66665e+07	5.69123e+07	5.94482e+07	1.70824e+07	3.38181e+07	5.92672e+07	5.37344e+07	4.14802e+07	5.77248e+07	4.60912e+07	3.6198e+07	3.43998e+07	4.98413e+06	2.57035e+07	3.6957e+07	4.20199e+07	1.85066e+08	3.41836e+07	3.5249e+07	5.38859e+07	3.67053e+07	5.41031e+07	116.011	0.873	fumaric acid	Organic acids and derivatives	Carboxylic acids and derivatives	HMDB0000134	C00122	Metabolism|Metabolism|Metabolism|Metabolism|Metabolism|Metabolism|Metabolism|Metabolism|Metabolism|Metabolism|Metabolism|Metabolism|Metabolism|Metabolism|Metabolism|Metabolism|Metabolism|Metabolism|Metabolism|Metabolism|Metabolism|Metabolism|Metabolism|Metabolism|Environmental Information Processing|Organismal Systems|Human Diseases|Human Diseases|Human Diseases	Carbohydrate metabolism|Energy metabolism|Amino acid metabolism|Amino acid metabolism|Amino acid metabolism|Amino acid metabolism|Carbohydrate metabolism|Xenobiotics biodegradation and metabolism|Carbohydrate metabolism|Energy metabolism|Metabolism of cofactors and vitamins|Chemical structure transformation maps|Chemical structure transformation maps|Chemical structure transformation maps|Chemica…	Citrate cycle (TCA cycle)|Oxidative phosphorylation|Arginine biosynthesis|Alanine, aspartate and glutamate metabolism|Tyrosine metabolism|Phenylalanine metabolism|Pyruvate metabolism|Styrene degradation|Butanoate metabolism|Carbon fixation pathways in prokaryotes|Nicotinate and nicotinamide metabolism|Biosynthesis of plant secondary metabolites|Biosynthesis of phenylpropanoids|Biosynthesis of ter…	map00020|map00190|map00220|map00250|map00350|map00360|map00620|map00643|map00650|map00720|map00760|map01060|map01061|map01062|map01063|map01064|map01065|map01066|map01070|map01100|map01110|map01120|map01200|map01220|map02020|map04922|map05200|map05211|map05230
neg-0.873_169.03145	9.09027e+06	7.00706e+06	7.72804e+06	1.1418e+07	1.36395e+07	1.62439e+07	1.77264e+07	1.81285e+07	4.59069e+06	7.18215e+06	1.21285e+07	4.12142e+07	3.3952e+07	7.63655e+06	7.20021e+06	6.30129e+07	1.38651e+07	7.76567e+06	5.10707e+06	6.92056e+06	1.53594e+07	1.11065e+07	3.03654e+07	6.98471e+06	1.71615e+06	1.00744e+07	1.55287e+07	8.30618e+06	9.02334e+06	3.11654e+07	5.10971e+06	1.03115e+07	6.56535e+07	1.54244e+07	5.03503e+06	3.167e+07	2.16217e+07	1.02987e+07	169.031	0.873
neg-0.873_273.18013	744716	8.25456e+06	7.49309e+06	222014	4.65802e+06	9.02613e+06	1.4043e+06	1.63783e+06	5.23034e+06	5.70961e+06	164616	240632	856722	1.87756e+06	1.00266e+07	358001	1.10758e+06	1.51931e+06	2.04736e+06	1.31335e+07	402629	4.61447e+06	336284	1.31218e+06	5.93972e+06	2.22596e+06	1.36369e+06	102239	3.4895e+06	687758	1.31181e+06	1.5417e+06	314202	1.07859e+06	5.50901e+06	326491	187254	222017	273.18	0.873	val-arg	Organic acids and derivatives	Carboxylic acids and derivatives	HMDB0029121
neg-0.873_275.03255	1.67689e+06	713428	668889	2.42687e+06	376307	2.0293e+06	600523	2.02113e+07	84297.3	474870	859613	3.93682e+06	5.55332e+07	2.62357e+06	548082	5.16403e+06	2.10276e+07	2.16625e+06	4.83363e+06	70242	3.53706e+06	3.26989e+06	4.6405e+06	1.93551e+06	2.24788e+06	1.5723e+06	1.04544e+06	2.28138e+06	4.21549e+06	1.33226e+06	3.04322e+06	4.18991e+06	2.03912e+07	3.12757e+06	651936	9.43087e+06	5.24633e+06	3.39893e+06	275.033	0.873	phospho(1-aminoethyl)(2-carboxypropyl)phosphinic acid
neg-0.873_379.11165	373310	224352	195022	367213	253440	332502	240935	269339	557362	417218	244109	3.63284e+07	837642	491274	347667	1.04123e+06	241627	209118	196757	254191	664988	259547	405464	200757	694843	264864	281443	169105	238867	422712	148428	381324	715212	258594	225229	649215	309719	229565	379.112	0.873	3-(4-deoxy-beta-d-gluc-4-enuronosyl)-n-acetyl-d-glucosamine	Organic oxygen compounds	Organooxygen compounds	HMDB0060071	C04794
neg-0.874_176.03186	599116	1.76861e+06	411566	2.3802e+07	4.0652e+06	1.68802e+06	2.02197e+06	1.01316e+06	478955	2.7047e+06	2.33177e+06	4.71172e+07	7.58456e+06	1.96607e+06	530434	1.91027e+07	1.45916e+06	383449	2.20028e+06	1.24519e+06	4.2397e+06	949613	6.85526e+06	847075	758780	2.24295e+06	2.63929e+06	2.23887e+06	1.51177e+06	2.50801e+06	894703	1.72089e+06	1.13263e+08	1.69464e+06	1.41391e+06	7.97877e+06	4.33435e+06	4.05166e+06	176.032	0.874	ascorbic acid	Organoheterocyclic compounds	Dihydrofurans	HMDB0000044	C00072	Metabolism|Metabolism|Metabolism|Metabolism|Metabolism|Metabolism|Environmental Information Processing|Environmental Information Processing|Organismal Systems	Carbohydrate metabolism|Metabolism of other amino acids|Global and overview maps|Global and overview maps|Global and overview maps|Global and overview maps|Membrane transport|Signal transduction|Digestive system	Ascorbate and aldarate metabolism|Glutathione metabolism|Metabolic pathways|Biosynthesis of secondary metabolites|Microbial metabolism in diverse environments|Biosynthesis of cofactors|Phosphotransferase system (PTS)|HIF-1 signaling pathway|Vitamin digestion and absorption	map00053|map00480|map01100|map01110|map01120|map01240|map02060|map04066|map04977
neg-0.874_318.13271	1.2314e+06	3.67212e+06	4.34924e+06	300175	2.36629e+06	4.26646e+06	1.51815e+06	1.48508e+06	1.13553e+07	1.14256e+07	805486	196535	526366	1.90632e+06	4.14291e+06	292396	815932	2.4394e+06	1.7368e+06	4.82505e+06	327811	2.22777e+06	157578	1.49313e+06	4.685e+06	1.67421e+06	526303	382125	1.99561e+06	227024	2.24291e+06	840529	256623	902308	3.73499e+06	266660	152939	462079	318.133	0.874	acetyl triethyl citrate
neg-0.874_324.0452	5.94046e+06	2.58373e+06	477114	3.05057e+06	269545	626204	5.37867e+06	3.53867e+06	274448	640955	3.89876e+06	6.6043e+06	5.29076e+07	3.16687e+06	752159	1.44985e+07	3.12484e+06	1.55655e+06	200518	228688	1.18186e+06	2.33273e+06	3.49476e+06	4.65971e+06	951598	4.18894e+06	3.91547e+06	1.66872e+06	907993	4.00522e+06	1.62417e+06	6.03737e+06	2.18011e+07	3.39635e+06	803227	6.11745e+06	7.50585e+06	4.84684e+06	324.045	0.874	cyazofamid				C18573
neg-0.874_546.27655	1.60686e+07	1.51477e+06	2.9254e+06	5.69503e+06	826710	1.05685e+06	1.7073e+07	4.39521e+06	200373	450738	4.76771e+06	3.73491e+06	1.5663e+06	6.30711e+06	3.16234e+06	1.48048e+06	1.06226e+07	5.12886e+06	1.1241e+06	316209	1.48811e+07	6.65831e+06	1.6745e+06	1.06032e+07	1.7369e+06	3.5408e+06	1.04332e+06	1.60032e+06	1.64124e+06	1.82448e+06	1.86387e+06	3.26752e+06	3.3291e+06	1.99198e+06	2.40657e+06	2.93074e+06	1.51479e+06	3.57035e+06	546.277	0.874
neg-0.875_117.02468	1.5912e+06	316077	299030	2.4354e+07	422002	393024	4.26325e+06	967186	348608	586067	3.74661e+06	1.47343e+06	6.4564e+06	1.56103e+06	342519	1.0693e+07	750302	319054	1.65134e+06	931902	1.08402e+06	519916	3.89432e+06	919777	395764	2.83372e+06	6.25388e+06	865501	418838	5.12195e+06	3.14533e+06	973343	6.07662e+06	1.38386e+06	366991	3.13538e+06	1.03407e+06	3.77036e+06	117.025	0.875	homocysteine thiolactone	Organic acids and derivatives	Carboxylic acids and derivatives	HMDB0002287
neg-0.875_167.02513	8.13314e+06	4.55528e+06	7.05516e+06	2.22639e+07	1.52786e+07	1.24391e+07	9.18428e+06	8.85067e+06	6.99737e+06	9.91772e+06	2.02205e+07	5.06085e+07	4.51528e+07	1.44921e+07	8.64096e+06	1.04361e+08	8.70875e+06	7.10369e+06	4.40687e+06	1.19491e+07	1.95514e+07	8.42607e+06	4.09492e+07	6.92441e+06	5.02337e+06	1.3972e+07	4.42897e+07	1.28533e+07	8.3543e+06	1.39678e+07	4.22251e+06	1.44973e+07	3.61911e+07	1.0408e+07	8.6647e+06	4.42686e+07	4.18348e+07	2.91225e+07	167.025	0.875	acetyltaurine	Organic acids and derivatives	Organic sulfonic acids and derivatives	HMDB0240253
neg-0.875_212.00845	99191.9	98355.7	1.62696e+06	5.36647e+06	3.0919e+06	524399	1.38331e+06	360824	147437	450431	1.36489e+06	3.9085e+06	716050	141746	113640	1.19794e+07	1.13437e+06	197308	294138	613216	2.72792e+06	629705	2.7853e+06	283607	159781	871683	1.80663e+06	1.70375e+06	247382	725647	549355	756677	6.0475e+06	1.22496e+06	355014	6.61942e+06	3.27877e+06	3.15763e+06	212.008	0.875	2-phosphinomethylmalic acid				C17947	Metabolism|Metabolism	Metabolism of other amino acids|Global and overview maps	Phosphonate and phosphinate metabolism|Biosynthesis of secondary metabolites	map00440|map01110
neg-0.875_276.02919	1.26368e+06	554912	688860	2.41386e+06	350645	1.61543e+06	723440	1.80164e+07	115491	650595	946043	3.43203e+06	4.80879e+07	2.25038e+06	491452	4.77084e+06	1.90669e+07	1.94595e+06	4.14526e+06	96235	2.92086e+06	2.86356e+06	3.89829e+06	1.68629e+06	2.1972e+06	1.31207e+06	828904	1.73547e+06	4.34895e+06	1.06695e+06	2.52345e+06	3.45421e+06	1.74575e+07	2.78289e+06	516327	8.51503e+06	4.50076e+06	2.8693e+06	276.029	0.875	5-(4-acetoxybut-1-ynyl)-2_2'-bithiophene
neg-0.875_323.05192	2.61998e+06	130643	234360	2.92761e+07	2.35889e+06	869820	7.96316e+06	1.45279e+06	155609	280279	1.07218e+07	2.99032e+07	1.03603e+07	1.50839e+06	449411	7.13302e+07	5.38378e+06	591834	359234	292364	1.06069e+07	658390	1.29649e+07	2.22098e+06	125221	4.16216e+06	1.30741e+07	4.13101e+06	898877	5.70764e+06	3.09431e+06	5.39624e+06	2.89183e+07	7.73126e+06	1.15718e+06	4.6821e+07	1.32799e+07	1.24135e+07	323.052	0.875	3'-cmp	Organic oxygen compounds	Organooxygen compounds	HMDB0240312	C05822	Metabolism|Metabolism	Nucleotide metabolism|Global and overview maps	Pyrimidine metabolism|Metabolic pathways	map00240|map01100
neg-0.876_234.05439	5.32747e+06	2.7618e+06	2.46697e+06	1.11424e+08	864693	3.75628e+06	5.1712e+06	2.11857e+07	2.67706e+06	1.05534e+06	1.32615e+07	4.28037e+06	9.44789e+06	9.41504e+06	1.31037e+06	4.4217e+07	7.41715e+06	5.37408e+06	2.39156e+06	676725	1.0732e+07	4.99006e+06	5.47621e+06	4.7492e+06	5.16174e+06	5.63115e+06	4.44672e+06	4.12099e+06	3.02987e+06	4.83212e+06	3.05599e+06	2.79521e+06	4.03081e+07	2.67366e+06	4.09254e+06	7.40617e+07	1.24615e+07	1.64216e+07	234.054	0.876
neg-0.876_267.95387	2.10626e+06	788565	554436	3.50961e+06	1.64544e+06	3.87359e+06	1.46288e+06	5.57095e+06	368025	689768	2.16941e+06	1.14589e+07	1.1198e+07	552395	675446	2.00201e+07	3.41197e+06	653718	1.18508e+06	863918	4.76483e+06	845409	8.0506e+06	1.19592e+06	128850	1.49764e+06	2.86467e+06	2.33032e+06	1.1634e+06	1.11627e+07	668966	2.0923e+06	1.42153e+07	4.77287e+06	503754	1.29087e+07	6.77594e+06	1.66258e+06	267.954	0.876
neg-0.876_526.27522	4.18105e+06	124090	211754	3.71602e+06	235347	198213	2.62133e+06	941289	168726	653077	2.85447e+06	2.6331e+06	1.65176e+06	1.28615e+06	143373	327512	3.05682e+06	100393	257761	140593	3.18772e+06	104560	775653	1.72485e+06	118753	1.24429e+06	1.06758e+06	886946	151152	286081	273966	1.21755e+06	466752	923099	216108	2.1585e+06	567066	2.81815e+06	526.275	0.876
neg-0.877_168.02812	2.03426e+08	1.49225e+08	1.6495e+08	2.75532e+08	3.02998e+08	3.30364e+08	3.77177e+08	3.98268e+08	1.18148e+08	1.54018e+08	3.02384e+08	7.90904e+08	6.91472e+08	1.627e+08	1.54443e+08	1.31501e+09	2.6536e+08	1.81961e+08	9.55791e+07	1.61243e+08	3.30238e+08	2.62186e+08	7.16739e+08	1.67528e+08	3.42589e+07	2.38229e+08	3.34257e+08	2.13756e+08	1.92996e+08	6.73586e+08	1.43824e+08	1.86678e+08	1.50213e+09	3.41288e+08	1.04939e+08	6.80991e+08	5.04568e+08	2.34219e+08	168.028	0.877	uric acid	Organoheterocyclic compounds	Imidazopyrimidines	HMDB0000289	C00366	Metabolism|Metabolism|Metabolism|Organismal Systems	Nucleotide metabolism|Global and overview maps|Global and overview maps|Digestive system	Purine metabolism|Metabolic pathways|Microbial metabolism in diverse environments|Bile secretion	map00230|map01100|map01120|map04976
neg-0.877_347.06324	3.79398e+06	1.999e+06	1.50802e+06	3.45291e+07	1.78119e+06	558167	1.8018e+07	3.78989e+06	1.94573e+06	222344	2.42985e+07	3.91472e+06	5.7513e+06	5.55327e+06	561989	7.7659e+07	1.49434e+07	4.06132e+06	538475	618365	7.3174e+07	3.98673e+06	1.46063e+07	2.8375e+06	4.64414e+06	6.91306e+06	1.52512e+07	4.87946e+06	985099	6.57954e+06	3.65764e+06	6.07065e+06	5.55248e+07	4.60976e+06	2.49744e+06	9.78414e+07	2.19498e+07	1.80734e+07	347.063	0.877	2'-deoxyguanosine 5'-monophosphate (dgmp)
neg-0.877_370.01274	1.4905e+07	309055	221894	2.53237e+06	5.67933e+06	2.20789e+06	903723	2.7991e+06	1.14896e+06	474707	2.92903e+06	706677	887152	2.88899e+06	294933	6.74273e+06	1.38727e+07	224807	223868	289216	8.77252e+07	215092	1.13562e+06	1.4605e+07	232522	243006	1.01645e+06	2.78902e+06	5.80607e+06	1.18029e+06	698342	360657	2.53121e+06	294226	237623	5.60257e+07	683989	5.52222e+06	370.013	0.877
neg-0.877_540.29087	4.24151e+06	141884	188522	3.36579e+06	201259	188365	2.61935e+06	933381	192921	263855	2.35237e+06	2.35043e+06	2.16431e+06	1.4449e+06	163932	474313	3.00892e+06	114789	353211	187490	2.48546e+06	201576	661513	2.68456e+06	135782	1.06095e+06	1.21102e+06	720880	232404	404183	245122	965437	454988	485983	236352	2.55235e+06	803389	2.35756e+06	540.291	0.877
neg-0.877_72.021	3.00047e+06	2.24755e+06	2.34597e+06	3.29156e+06	2.49372e+06	3.17872e+06	3.1901e+06	4.00924e+06	2.11163e+06	3.77815e+06	3.21159e+06	3.57346e+06	4.54539e+07	4.70002e+06	2.14851e+06	6.79574e+06	5.66588e+06	3.16655e+06	6.11958e+06	1.28805e+06	4.69132e+06	3.4341e+06	4.27842e+06	3.03692e+06	2.993e+06	2.78483e+06	2.85619e+06	2.87898e+06	3.96172e+06	2.74093e+06	2.15494e+06	3.04041e+06	7.55367e+06	3.58962e+06	2.18885e+06	5.0964e+06	2.4251e+06	2.85997e+06	72.021	0.877	methylglyoxal	Organic oxygen compounds	Organooxygen compounds	HMDB0001167	C00546	Metabolism|Metabolism|Metabolism|Metabolism|Metabolism|Human Diseases	Amino acid metabolism|Carbohydrate metabolism|Carbohydrate metabolism|Global and overview maps|Global and overview maps|Cardiovascular disease	Glycine, serine and threonine metabolism|Pyruvate metabolism|Propanoate metabolism|Metabolic pathways|Microbial metabolism in diverse environments|Diabetic cardiomyopathy	map00260|map00620|map00640|map01100|map01120|map05415
neg-0.878_174.10021	1.47844e+07	1.29482e+07	1.20383e+07	3.83014e+06	1.99176e+07	2.06031e+07	5.05048e+06	4.66238e+06	3.13998e+07	8.69075e+07	5.82749e+06	4.09576e+06	5.36555e+06	2.38497e+07	1.40049e+07	4.80284e+06	4.26448e+06	5.96244e+06	8.13939e+06	1.91853e+07	3.35836e+06	5.66189e+06	5.5344e+06	9.80099e+06	1.10378e+07	8.95762e+06	7.0187e+06	2.74577e+06	7.40546e+06	4.15562e+06	5.01436e+06	6.12991e+06	3.28586e+06	7.36226e+06	1.08996e+07	4.96499e+06	4.08518e+06	3.85957e+06	174.1	0.878	n5-ethyl-l-glutamine	Organic acids and derivatives	Carboxylic acids and derivatives	HMDB0034365	C01047
neg-0.878_245.17381	1.88722e+06	9.97169e+06	8.29408e+06	442652	2.62333e+06	7.14211e+06	4.74371e+06	3.83901e+06	1.15855e+07	1.37967e+07	804692	262835	2.63934e+06	4.08301e+06	1.33558e+07	352628	3.1587e+06	7.38915e+06	3.00055e+06	4.9271e+06	468284	6.53578e+06	883579	1.67679e+06	7.73202e+06	4.96626e+06	2.34837e+06	248949	4.00093e+06	614993	3.45268e+06	3.62216e+06	309486	1.47468e+06	7.45936e+06	321591	184443	755730	245.174	0.878	lysylvaline	Organic acids and derivatives	Carboxylic acids and derivatives	HMDB0028964
neg-0.878_255.98902	1.818e+06	668994	882951	3.18165e+06	1.77591e+06	2.159e+06	1.71992e+06	1.4679e+06	684616	935527	3.24178e+06	4.19634e+06	2.28856e+06	892543	547132	2.4269e+07	1.31104e+06	2.27478e+06	858889	956171	2.84452e+06	1.02981e+06	5.05376e+06	926067	544416	2.03283e+06	2.69429e+06	514922	703012	5.05329e+06	1.18792e+06	2.97028e+06	2.20478e+07	1.85303e+06	675208	8.47464e+06	2.90975e+06	2.88784e+06	255.989	0.878	ascorbicacid-2-sulfate
neg-0.878_348.04727	239092	133932	114204	1.0696e+08	147546	174419	3.78913e+06	272698	259334	244320	1.2252e+07	519436	570971	189339	151795	4.09775e+07	5.34629e+06	200415	352629	148852	4.26922e+06	110703	2.91302e+06	117562	110896	894243	979064	1.66426e+06	319232	411588	671118	692156	3.66494e+07	676384	122299	7.05733e+07	8.87692e+06	9.95415e+06	348.047	0.878	fl5ffggs0001_a
neg-0.878_363.05825	5.66947e+06	2.33324e+06	171918	8.80448e+07	2.1021e+06	306025	1.84606e+07	3.53186e+06	164689	225243	2.92327e+07	3.10554e+06	5.66715e+06	1.13584e+06	176334	1.13262e+08	1.36354e+07	2.75411e+06	472582	137230	5.07196e+07	1.2379e+06	1.94423e+07	1.82934e+06	605437	6.96e+06	1.39115e+07	5.73602e+06	1.33821e+06	6.09942e+06	4.39728e+06	6.43758e+06	7.62403e+07	6.10753e+06	1.30165e+06	1.04231e+08	3.82199e+07	2.92142e+07	363.058	0.878	guanosine monophosphate (gmp)
neg-0.878_364.04262	158022	116510	101278	1.06988e+07	130847	225316	1.06656e+06	107026	158420	216669	1.0453e+06	562744	482960	167910	134615	8.49338e+06	1.64792e+06	94260.7	102179	132006	2.17871e+06	106495	728236	190521	98345	193232	965820	502891	102584	235014	238016	282376	1.27825e+07	487594	108458	9.92212e+06	1.13293e+06	4.20505e+06	364.043	0.878	xanthosine5'-phosphate
neg-0.879_156.01695	1.33371e+07	479271	1.30159e+06	1.08484e+07	1.31628e+06	1.66562e+06	3.97006e+06	1.63859e+06	660283	992190	4.47255e+06	1.64283e+07	2.66517e+08	1.47012e+07	1.73054e+06	1.92241e+07	1.80676e+06	846245	460481	1.05031e+06	1.63297e+06	1.1753e+06	8.80599e+06	9.96053e+06	430952	2.58305e+06	4.91593e+06	3.56028e+06	1.33613e+06	8.12116e+06	1.21089e+06	4.90102e+06	2.11175e+07	1.04117e+07	1.3523e+06	7.7047e+06	8.10766e+06	6.31828e+06	156.017	0.879	orotic acid	Organoheterocyclic compounds	Diazines	HMDB0000226	C00295	Metabolism|Metabolism|Metabolism	Nucleotide metabolism|Global and overview maps|Global and overview maps	Pyrimidine metabolism|Metabolic pathways|Biosynthesis of cofactors	map00240|map01100|map01240
neg-0.879_369.01658	1.02653e+06	149949	130346	317617	168401	199073	161033	137908	203888	278854	231259	266015	469708	337740	173251	467850	753660	121314	131506	169893	9.02284e+06	126351	213286	710831	143501	142748	188107	176956	459363	210453	99204.1	150625	347345	172836	139586	4.58286e+06	207006	261668	369.017	0.879
neg-0.879_653.08777	167068	127840	111127	3.20043e+06	366870	169720	887015	182972	173825	237738	935604	226791	400451	184238	147706	9.20022e+06	453745	103427	141822	144842	751457	107720	1.67812e+06	114395	107908	255554	1.33245e+06	789555	181042	179422	293176	1.07158e+06	3.53339e+06	1.49193e+06	220566	3.76329e+06	1.69636e+06	1.86153e+06	653.088	0.879
neg-0.88_218.12648	1.27564e+07	1.38757e+07	1.36415e+07	3.70536e+06	5.52813e+07	2.83736e+07	8.46964e+06	5.8832e+06	5.54612e+07	1.28459e+08	8.42389e+06	3.39192e+06	5.69379e+06	2.58414e+07	1.7618e+07	2.0425e+06	2.5511e+06	6.52906e+06	8.60914e+06	3.477e+07	4.29372e+06	6.79078e+06	6.48288e+06	1.50106e+07	1.20697e+07	1.13086e+07	8.53205e+06	2.65602e+06	1.04025e+07	4.10533e+06	5.276e+06	5.84232e+06	1.29658e+06	8.77481e+06	1.62605e+07	4.09112e+06	2.49933e+06	5.98135e+06	218.126	0.88	meprobamate	Organic acids and derivatives	Carboxylic acids and derivatives	HMDB0014515
neg-0.88_247.03744	1.92885e+06	345508	404060	1.52902e+06	801884	1.34116e+06	889003	3.42456e+06	373394	971155	632113	1.96878e+06	2.14835e+07	1.9369e+06	527478	3.55953e+06	5.22106e+06	617041	888452	283770	858555	1.91075e+06	2.10704e+06	2.30363e+06	810490	1.34306e+06	1.71193e+06	1.51357e+06	1.02378e+06	1.05078e+06	1.3238e+06	2.04671e+06	4.56728e+06	1.24348e+06	317714	4.1423e+06	1.71976e+06	1.22463e+06	247.037	0.88
neg-0.88_267.0778	255892	2.02479e+07	3.11001e+06	2.48224e+06	5.84133e+07	1.39332e+07	860568	402132	4.04212e+06	2.95289e+07	6.02292e+06	1.18562e+07	1.89875e+07	1.89908e+06	1.2584e+06	6.88872e+06	403432	5.60268e+06	2.43522e+07	1.06308e+07	1.20391e+06	2.86115e+06	2.32423e+07	88385.1	2.54453e+07	4.84893e+06	4.81712e+06	2.12456e+07	1.7155e+07	1.39139e+06	8.57762e+06	5.00264e+06	6.24652e+06	2.3866e+07	1.77496e+07	1.60725e+06	4.02683e+06	3.81314e+06	267.078	0.88	s-(5-deoxy-beta-d-ribos-5-yl)-l-homocysteine
neg-0.88_322.07249	244024	275925	132815	3.09645e+06	837125	223887	1.76251e+06	188151	113209	191822	363296	676178	5.04163e+06	464285	182824	1.11292e+06	740686	69038.1	621935	169257	244459	489663	2.15436e+06	497305	240490	990016	636870	328242	821178	626413	186879	880282	4.85107e+06	1.10631e+06	461939	2.59519e+06	1.02945e+06	1.92393e+06	322.072	0.88
neg-0.88_332.95525	1.03601e+06	412345	414282	1.43264e+06	407112	910272	286915	7.38967e+06	196033	272881	761770	3.23987e+06	8.41438e+07	1.45008e+06	191075	6.05288e+06	6.35456e+06	357008	3.68379e+06	181602	1.45126e+06	406811	2.11657e+06	781480	926767	323878	685035	1.35061e+06	2.42599e+06	1.70407e+06	1.13333e+06	1.74499e+06	1.18654e+07	1.44967e+06	236985	9.57441e+06	3.04588e+06	1.37979e+06	332.955	0.88
neg-0.88_413.03884	1.6163e+06	3.7526e+06	292571	2.99462e+06	241823	218836	9.62653e+06	6.29721e+06	391283	306538	8.33641e+06	2.71996e+06	1.20966e+06	686860	1.51812e+06	1.11022e+07	9.63304e+06	1.84924e+06	144561	186759	4.161e+06	4.45446e+06	1.57985e+06	1.48162e+06	1.28619e+06	4.99782e+06	4.77723e+06	1.30855e+06	882263	1.6623e+06	1.54105e+06	5.67735e+06	1.02171e+07	1.08955e+06	346046	5.82278e+06	6.22405e+06	4.57268e+06	413.039	0.88
neg-0.88_459.0688	244423	174410	151609	285470	195872	231547	187302	221463	237147	324343	189769	352208	546331	266235	201513	607448	342853	141104	152958	197607	1.79526e+06	146962	318744	156067	2.84924e+07	257180	218792	131461	153564	244783	118850	325629	404006	258410	162356	419808	240774	178463	459.069	0.88	4-deoxy-beta-d-gluc-4-enuronosyl-(1_3)-n-acetyl-d-galactosamine4-sulfate
neg-0.88_573.12276	115608	114634	148480	1.62376e+06	225827	152188	879150	127876	155869	213180	368587	234324	521078	165206	132448	4.03107e+06	309775	92742.7	139396	129880	438303	130033	432677	411865	183383	524525	1.43145e+06	427014	315360	160888	102372	574045	6.16108e+06	424653	333527	6.59549e+06	320556	1.71752e+06	573.123	0.88
neg-0.881_186.10036	2.71796e+08	3.8213e+08	2.39525e+08	6.8182e+07	2.41302e+08	1.52514e+08	2.3375e+08	1.64026e+08	2.73459e+08	1.00988e+09	1.63369e+08	5.14745e+07	1.17045e+08	6.5659e+08	2.62031e+08	8.68445e+07	9.45696e+07	1.50414e+08	2.18708e+08	2.44538e+08	4.17769e+07	1.36535e+08	1.29674e+08	2.58491e+08	2.3771e+08	2.07139e+08	1.56987e+08	4.7065e+07	2.25015e+08	6.71933e+07	6.7993e+07	1.25786e+08	3.26441e+07	9.2474e+07	3.37735e+08	6.74665e+07	4.94875e+07	5.60113e+07	186.1	0.881	ala-pro(alanyl-proline)
neg-0.881_290.07512	1.39846e+07	4.01648e+06	8.41549e+06	1.40578e+07	4.04932e+06	6.82317e+06	1.46405e+07	4.90468e+06	5.10211e+06	8.03231e+06	1.22084e+07	1.07581e+07	3.48824e+07	1.3126e+07	4.20257e+06	4.57399e+07	5.32337e+06	5.95469e+06	9.14735e+06	4.97469e+06	8.15264e+06	8.8331e+06	2.05788e+07	5.95713e+06	1.2628e+07	1.65519e+07	3.57404e+07	5.11408e+06	2.54801e+06	6.57059e+06	2.9058e+06	9.88912e+06	8.28947e+06	8.34474e+06	7.66523e+06	2.08155e+07	1.59456e+07	9.04723e+06	290.075	0.881
neg-0.881_417.25868	2.42751e+06	151308	131527	2.34638e+06	380902	200876	2.75357e+06	245645	242266	628536	2.1241e+06	1.52313e+06	473963	218059	245921	399349	3.49219e+06	122413	173867	171431	2.84409e+06	127495	263826	412938	180127	297547	189811	565932	133223	212359	265740	151990	350492	395257	140850	1.17082e+06	208881	2.14455e+06	417.259	0.881	istamycin b1				C17992
neg-0.881_602.2552	376226	1.71643e+06	2.20928e+06	215492	389753	1.63306e+06	451633	328540	3.13028e+06	2.61041e+06	431025	233562	412407	2.2173e+06	1.60538e+06	347484	169777	548299	1.13324e+06	2.52823e+06	627871	923031	562124	330904	2.18843e+06	616108	370866	313381	1.38468e+06	661729	422837	825169	304971	456165	814099	316899	401132	134716	602.255	0.881
neg-0.882_272.06462	5.93496e+06	1.5188e+06	3.8966e+06	6.00741e+06	1.6984e+06	2.40517e+06	6.49148e+06	1.83579e+06	2.51787e+06	3.18925e+06	5.08624e+06	4.32168e+06	1.31341e+07	6.04732e+06	2.02659e+06	2.00948e+07	2.2447e+06	2.81789e+06	3.10651e+06	2.00701e+06	3.35503e+06	4.24281e+06	8.53758e+06	2.4593e+06	6.14535e+06	6.72714e+06	1.51312e+07	2.18847e+06	1.43183e+06	2.32404e+06	1.00243e+06	5.05412e+06	3.29534e+06	3.14946e+06	3.1211e+06	8.9703e+06	7.01757e+06	4.18923e+06	272.065	0.882	1-(2-deoxy-alpha-d-erythro-pentofuranosyl)-2,4-dioxo-1,2,3,4-tetrahydro-5-pyrimidinecarboxylic acid
neg-0.883_345.06297	2.16362e+06	115769	200150	3.29166e+07	3.08253e+06	462367	1.39105e+07	2.25364e+06	1.72308e+06	2.77348e+06	1.8874e+07	2.24638e+06	5.52356e+06	1.55268e+06	1.12388e+06	6.88626e+07	1.24561e+07	4.82559e+06	1.78939e+06	1.91501e+06	7.21241e+07	321409	1.42966e+07	1.18122e+06	103408	4.75533e+06	1.30449e+07	3.56808e+06	1.45731e+06	3.46409e+06	2.21598e+06	7.112e+06	5.17785e+07	4.92323e+06	107767	9.03855e+07	2.02466e+07	1.46259e+07	345.063	0.883
neg-0.885_326.02436	256086	126864	110279	1.36959e+06	142475	168425	7.33762e+06	248315	154764	215199	3.68619e+06	225061	397396	182832	146579	1.32923e+06	3.02539e+06	126175	111260	143737	363432	189968	260682	113522	107085	525847	618116	108128	111701	230648	83931.4	329873	1.3292e+06	146227	118096	692185	1.18861e+06	2.58926e+06	326.024	0.885	1,12-dibromododecane
neg-0.886_369.04878	3.98887e+06	2.34162e+06	474155	1.57469e+06	161250	299489	3.07535e+06	3.00825e+06	175158	243557	3.07309e+06	2.50429e+06	854376	795070	624726	9.83477e+06	2.43885e+06	1.94427e+06	125922	162678	1.28262e+06	2.09716e+06	984780	1.58835e+06	515957	2.70658e+06	3.05605e+06	951669	632501	1.05043e+06	552567	4.2411e+06	1.53379e+07	883137	655834	3.87539e+06	5.57106e+06	2.56078e+06	369.049	0.886
neg-0.887_310.1167	3.80692e+06	1.06754e+07	7.16517e+06	1.8602e+06	7.04704e+06	8.06916e+06	3.42329e+06	3.48464e+06	1.46038e+07	1.8302e+07	3.77498e+06	787034	1.679e+06	7.77594e+06	1.32823e+07	2.3695e+06	2.36168e+06	7.10536e+06	6.0119e+06	9.68585e+06	2.94544e+06	5.18276e+06	2.6576e+06	3.02477e+06	1.0425e+07	4.24285e+06	4.63948e+06	1.71247e+06	4.90914e+06	4.51086e+06	3.98152e+06	4.65053e+06	1.1988e+06	3.24329e+06	8.0033e+06	1.42772e+06	1.93473e+06	2.86341e+06	310.117	0.887	gamma-l-glutamyl-l-tyrosine	Organic acids and derivatives	Carboxylic acids and derivatives	HMDB0011741
neg-0.892_102.03151	3.68419e+07	1.89151e+07	8.43354e+06	5.07561e+07	2.55926e+07	3.49808e+07	3.24906e+07	1.55962e+07	1.32224e+07	4.02945e+07	4.62506e+06	7.84729e+07	3.61247e+08	2.04552e+07	8.18403e+06	1.38422e+08	2.93545e+07	6.05449e+06	2.18678e+07	1.89217e+07	3.5174e+07	8.72403e+06	4.45615e+07	2.12895e+07	1.23537e+07	1.55836e+07	4.20939e+07	2.19369e+07	7.5447e+06	1.42659e+08	1.36535e+07	1.71082e+07	6.66462e+07	3.11314e+07	1.29794e+07	2.06273e+08	4.77022e+07	2.70952e+07	102.032	0.892	succinic semialdehyde	Lipids and lipid-like molecules	Fatty Acyls	HMDB0001259	C00232	Metabolism|Metabolism|Metabolism|Metabolism|Metabolism|Metabolism|Metabolism|Metabolism|Metabolism|Cellular Processes	Amino acid metabolism|Amino acid metabolism|Carbohydrate metabolism|Energy metabolism|Metabolism of cofactors and vitamins|Metabolism of cofactors and vitamins|Global and overview maps|Global and overview maps|Global and overview maps|Cellular community - prokaryotes	Alanine, aspartate and glutamate metabolism|Tyrosine metabolism|Butanoate metabolism|Carbon fixation pathways in prokaryotes|Vitamin B6 metabolism|Nicotinate and nicotinamide metabolism|Metabolic pathways|Microbial metabolism in diverse environments|Carbon metabolism|Quorum sensing	map00250|map00350|map00650|map00720|map00750|map00760|map01100|map01120|map01200|map02024
neg-0.892_268.08085	222873	3.30782e+07	5.11005e+06	2.03619e+06	7.29666e+07	1.62326e+07	627770	352825	4.04009e+06	4.91431e+07	5.18185e+06	1.53382e+07	2.68204e+06	1.74541e+06	929644	2.88141e+06	506988	8.54369e+06	3.00531e+07	1.10725e+07	802097	5.24029e+06	2.58344e+07	223173	4.83793e+07	5.56728e+06	4.80263e+06	2.05505e+07	2.55902e+07	1.81221e+06	1.04751e+07	4.30711e+06	1.40937e+06	2.71276e+07	2.41852e+07	1.22538e+06	4.13821e+06	1.07587e+06	268.081	0.892	inosine	Nucleosides, nucleotides, and analogues	Purine nucleosides	HMDB0000195	C00294	Metabolism|Metabolism|Environmental Information Processing	Nucleotide metabolism|Global and overview maps|Membrane transport	Purine metabolism|Metabolic pathways|ABC transporters	map00230|map01100|map02010
neg-0.893_278.09346	4.59242e+06	5.99824e+06	6.22973e+06	1.62309e+06	6.79856e+06	8.12868e+06	2.40044e+06	1.16417e+06	1.24543e+07	1.18602e+07	2.55419e+06	840243	588527	7.22604e+06	5.12798e+06	405387	416765	1.84397e+06	3.48777e+06	1.3436e+07	372723	3.57239e+06	1.24607e+06	4.93644e+06	7.51394e+06	3.03236e+06	2.71103e+06	1.57466e+06	3.05374e+06	740777	1.76952e+06	1.91057e+06	301383	2.2234e+06	5.84135e+06	968605	943393	1.40177e+06	278.093	0.893	ovalitenin a
neg-0.894_148.03704	4.00162e+07	1.10389e+07	1.41463e+07	7.17987e+07	3.18954e+07	2.27687e+07	4.55574e+07	2.02548e+07	2.04018e+07	6.07164e+07	4.27682e+07	9.11654e+07	1.38624e+08	2.31515e+07	1.55364e+07	1.81429e+08	3.75685e+07	7.44489e+06	1.79147e+07	2.65912e+07	4.69465e+07	1.17386e+07	6.22893e+07	1.62276e+07	1.87342e+07	2.45065e+07	5.53455e+07	2.14385e+07	1.26493e+07	1.87218e+08	1.63309e+07	2.05235e+07	7.51214e+07	3.92238e+07	1.86759e+07	2.56794e+08	6.4284e+07	3.73471e+07	148.037	0.894	pyruvic acid	Organic acids and derivatives	Keto acids and derivatives	HMDB0000243	C00022	Metabolism|Metabolism|Metabolism|Metabolism|Metabolism|Metabolism|Metabolism|Metabolism|Metabolism|Metabolism|Metabolism|Metabolism|Metabolism|Metabolism|Metabolism|Metabolism|Metabolism|Metabolism|Metabolism|Metabolism|Metabolism|Metabolism|Metabolism|Metabolism|Metabolism|Metabolism|Metabolism|Metabolism|Metabolism|Metabolism|Metabolism|Metabolism|Metabolism|Metabolism|Metabolism|Metabolism|Met…	Carbohydrate metabolism|Carbohydrate metabolism|Carbohydrate metabolism|Carbohydrate metabolism|Carbohydrate metabolism|Amino acid metabolism|Amino acid metabolism|Biosynthesis of other secondary metabolites|Amino acid metabolism|Amino acid metabolism|Amino acid metabolism|Amino acid metabolism|Amino acid metabolism|Xenobiotics biodegradation and metabolism|Metabolism of other amino acids|Metabol…	Glycolysis / Gluconeogenesis|Citrate cycle (TCA cycle)|Pentose phosphate pathway|Pentose and glucuronate interconversions|Ascorbate and aldarate metabolism|Alanine, aspartate and glutamate metabolism|Glycine, serine and threonine metabolism|Monobactam biosynthesis|Cysteine and methionine metabolism|Valine, leucine and isoleucine biosynthesis|Arginine and proline metabolism|Tyrosine metabolism|Phe…	map00010|map00020|map00030|map00040|map00053|map00250|map00260|map00261|map00270|map00290|map00330|map00350|map00360|map00362|map00430|map00440|map00473|map00620|map00621|map00622|map00630|map00650|map00660|map00680|map00710|map00720|map00730|map00760|map00770|map00900|map00997|map00999|map01060|map01061|map01062|map01063|map01064|map01065|map01066|map01070|map01100|map01110|map01120|map01200|map…
neg-0.899_268.15356	7.95818e+06	1.5943e+07	1.78341e+07	1.12773e+06	4.47007e+06	1.53493e+07	9.79625e+06	9.16952e+06	2.67372e+07	3.67036e+07	2.43968e+06	796026	2.73641e+06	1.5399e+07	1.85254e+07	319157	4.59231e+06	8.79801e+06	9.97663e+06	1.52517e+07	3.30346e+06	1.16386e+07	2.3856e+06	9.57804e+06	1.37923e+07	1.16006e+07	6.05227e+06	841448	1.03613e+07	1.77692e+06	5.03834e+06	7.62163e+06	232720	5.37123e+06	1.696e+07	511334	779668	2.07255e+06	268.154	0.899	his-leu	Organic acids and derivatives	Carboxylic acids and derivatives	HMDB0028889	C05010
neg-0.901_288.14342	140494	1.344e+06	3.28652e+06	167488	1.64149e+06	3.57547e+06	1.383e+06	654400	7.16868e+06	1.0252e+07	258383	133166	372045	261962	1.65314e+06	220876	298827	1.80803e+06	1.27351e+06	4.2401e+06	221701	1.72156e+06	116596	92558	2.30197e+06	658582	273649	318907	1.34955e+06	142114	932146	158777	234124	133068	1.41971e+06	192163	123180	107198	288.143	0.901
neg-0.902_259.18952	9.10148e+06	1.88794e+07	1.82603e+07	2.00436e+06	6.33297e+06	1.19694e+07	1.18214e+07	9.93038e+06	2.9355e+07	3.21407e+07	2.20893e+06	541715	2.2666e+06	1.64822e+07	2.58514e+07	393887	7.53292e+06	1.20438e+07	1.07569e+07	1.52466e+07	1.79797e+06	1.42432e+07	2.92201e+06	7.51066e+06	1.59304e+07	1.42436e+07	8.14506e+06	880252	1.26276e+07	804767	5.28474e+06	6.99422e+06	270592	4.86825e+06	1.69831e+07	282033	409399	3.02024e+06	259.19	0.902	lys-leu	Organic acids and derivatives	Carboxylic acids and derivatives	HMDB0028955
neg-0.905_205.04071	6.76143e+06	228315	663780	5.23104e+06	1.65929e+06	5.05362e+06	4.19344e+06	2.99766e+06	1.27995e+06	1.43167e+06	3.86036e+06	8.40027e+06	2.31976e+07	1.64617e+06	1.1216e+06	8.36925e+06	1.13616e+07	647645	555650	1.32179e+06	3.32905e+06	1.73595e+06	5.78967e+06	3.82349e+06	1.33321e+06	3.64552e+06	4.12703e+06	1.14316e+06	1.04835e+06	1.46365e+06	660629	7.12116e+06	1.21333e+07	885911	576904	1.3744e+07	1.17926e+07	3.37138e+06	205.041	0.905	dacisteine
neg-0.905_249.0308	4.11829e+06	1.2591e+06	1.03247e+06	4.1562e+06	1.12438e+06	3.1505e+06	3.43118e+06	1.99279e+06	1.87344e+06	2.95878e+06	1.98564e+06	6.25615e+06	1.39814e+07	896281	883393	7.60842e+06	8.07979e+06	536846	810193	789790	2.04469e+06	1.13673e+06	3.28893e+06	1.79409e+06	992567	2.00607e+06	3.05101e+06	631668	905266	696199	326740	4.27663e+06	7.94878e+06	501711	709358	9.9987e+06	8.00737e+06	2.64578e+06	249.031	0.905	norepinephrine sulfate	Organic acids and derivatives	Organic sulfuric acids and derivatives	HMDB0002062
neg-0.905_287.19575	2.12314e+06	2.35971e+07	2.00981e+07	279996	5.77438e+06	7.39152e+06	3.9676e+06	3.23471e+06	3.61462e+07	1.50542e+07	368588	79987.1	246927	4.88205e+06	2.98719e+07	118872	2.37441e+06	1.26311e+07	5.09081e+06	1.44546e+07	310340	1.54213e+07	937828	1.67438e+06	2.08347e+07	5.57645e+06	3.22488e+06	239054	1.02635e+07	379093	2.76823e+06	3.24685e+06	153364	1.25293e+06	1.72347e+07	159681	94269.6	722641	287.196	0.905	arg-leu	Organic acids and derivatives	Carboxylic acids and derivatives	HMDB0028713
neg-0.907_205.0584	437923	2.80415e+06	4.39521e+06	598149	2.30767e+06	2.63696e+06	551349	168124	1.12696e+07	9.48999e+06	4.00987e+06	368340	355838	1.03297e+06	8.25069e+06	589556	205728	3.42467e+06	1.7879e+06	2.71894e+06	105839	2.98292e+06	2.36777e+06	424440	651530	1.95324e+06	3.06117e+06	824654	839989	161639	1.71236e+06	787157	380566	1.24307e+06	1.2102e+06	299906	671409	744622	205.058	0.907
neg-0.908_418.17027	677955	1.8275e+06	2.7227e+06	295146	1.04444e+06	1.12672e+06	1.207e+06	858263	2.45922e+06	4.57668e+06	920284	188752	527345	1.10368e+06	1.74627e+06	313074	394104	1.18038e+06	783323	1.34427e+06	393011	995137	658851	1.09355e+06	722296	1.4181e+06	326243	704137	1.10486e+06	201435	403273	273001	331852	306331	4.88746e+06	272376	174598	898554	418.17	0.908	(phenylphosphoryl)bis(mesitylmethanone)
neg-0.911_204.11091	2.19812e+07	7.04114e+07	5.50808e+07	7.01001e+06	3.64356e+07	3.70453e+07	3.45966e+07	2.42081e+07	9.31221e+07	1.55238e+08	2.03487e+07	4.27604e+06	1.83794e+07	5.15359e+07	6.27442e+07	3.89056e+06	1.58563e+07	5.17985e+07	2.95949e+07	4.69251e+07	1.52754e+07	3.87145e+07	2.03149e+07	3.25771e+07	6.21152e+07	3.48918e+07	2.42461e+07	8.85246e+06	3.34832e+07	8.07357e+06	3.21639e+07	1.64359e+07	1.64595e+06	1.97934e+07	5.52826e+07	1.12939e+06	6.69423e+06	1.48626e+07	204.111	0.911	n5-(l-1-carboxyethyl)-l-ornithine				C04210
neg-0.913_385.16218	259079	848468	1.12982e+06	230051	721139	414581	628938	88400.9	2.37245e+06	1.93878e+06	428777	92422.4	206413	625586	1.0433e+06	146232	223597	751710	297501	961540	137605	669862	140043	683436	728985	353585	94072.1	177525	490494	69299.5	263959	71447.5	136801	114597	977922	123865	96239.7	248533	385.162	0.913
neg-0.915_310.95816	1.0882e+06	71402.6	67466.4	1.05724e+06	211447	839213	523326	637790	102256	127565	389820	2.42976e+06	6.16852e+06	133830	155909	2.31933e+06	2.38346e+06	64793.2	99997	146296	315560	136838	908240	399163	82359.6	541702	958653	119841	95798.1	195835	98613.8	1.29673e+06	2.92032e+06	153426	82284.4	4.24312e+06	3.05365e+06	541169	310.958	0.915
neg-0.916_304.03593	1.61795e+06	3.35788e+06	1.12743e+06	257958	949802	1.3506e+06	959757	1.79598e+06	2.01936e+06	2.84171e+06	982757	153798	593279	5.81851e+06	4.41473e+06	203544	747421	3.91844e+06	939048	1.35995e+06	512861	2.16855e+06	883414	2.1414e+06	1.30315e+06	1.2707e+06	1.07993e+06	364713	1.08267e+06	242016	1.0345e+06	1.55185e+06	97260.5	754003	1.75274e+06	398993	348821	666263	304.036	0.916
neg-0.923_263.09394	2.36717e+06	9.02545e+06	1.02824e+07	1.02946e+06	6.80182e+06	6.22743e+06	4.58557e+06	2.69136e+06	1.94021e+07	1.67222e+07	1.91017e+06	469453	153122	3.20388e+06	8.01181e+06	244733	1.82866e+06	4.14484e+06	4.67904e+06	1.00247e+07	978194	4.84773e+06	2.33506e+06	5.09625e+06	1.05905e+07	3.8966e+06	2.62586e+06	877647	4.17094e+06	763996	2.21126e+06	2.05038e+06	234577	2.39486e+06	7.83257e+06	385982	596637	1.85693e+06	263.094	0.923	met-asn	Organic acids and derivatives	Carboxylic acids and derivatives	HMDB0028968
neg-0.924_236.083	3.27054e+06	1.15756e+07	1.67754e+07	1.90479e+06	7.83758e+06	8.32264e+06	6.65228e+06	2.29315e+06	3.1608e+07	2.3575e+07	3.70744e+06	1.01456e+06	1.09611e+06	7.58485e+06	7.15259e+06	112117	1.90139e+06	4.94553e+06	4.69857e+06	1.51139e+07	1.40279e+06	4.36473e+06	2.2206e+06	3.50991e+06	1.92923e+07	5.11411e+06	2.20929e+06	1.51046e+06	4.53184e+06	1.84329e+06	2.94254e+06	1.98121e+06	220120	2.91903e+06	1.06397e+07	754260	1.39106e+06	2.05998e+06	236.083	0.924	methionylserine	Organic acids and derivatives	Carboxylic acids and derivatives	HMDB0028982
neg-0.929_277.1095	728803	2.64536e+06	6.70572e+06	593862	6.72634e+06	2.6612e+06	4.71784e+06	1.13478e+06	1.10036e+07	9.77602e+06	832998	131826	227613	1.46692e+06	1.88364e+06	109329	936032	2.26624e+06	3.35621e+06	5.38065e+06	705489	2.78562e+06	1.42256e+06	530279	4.65235e+06	2.57976e+06	1.10249e+06	666721	2.98113e+06	76449	1.68437e+06	965665	125191	2.16238e+06	5.41817e+06	110316	195922	1.36217e+06	277.11	0.929	etocrilene
neg-0.933_218.12647	2.9371e+07	5.54144e+07	5.21523e+07	7.5492e+06	5.52813e+07	2.78845e+07	3.62628e+07	2.06592e+07	8.16241e+07	9.36489e+07	1.44988e+07	4.08935e+06	9.52008e+06	4.56139e+07	5.11276e+07	2.11376e+06	1.28578e+07	3.21145e+07	2.11122e+07	3.54809e+07	1.16933e+07	3.00633e+07	1.3067e+07	3.21119e+07	4.83445e+07	2.28189e+07	1.57028e+07	7.27459e+06	1.99793e+07	4.80301e+06	1.92763e+07	1.16866e+07	1.81153e+06	1.3308e+07	5.0292e+07	2.57725e+06	4.41402e+06	1.18149e+07	218.126	0.933	meprobamate	Organic acids and derivatives	Carboxylic acids and derivatives	HMDB0014515
neg-0.938_388.19582	324404	2.69842e+06	4.09519e+06	182053	1.54533e+06	838856	347439	104550	7.87108e+06	2.52667e+06	191722	176610	305305	156476	1.12131e+06	205613	169615	774467	785050	1.41814e+06	264516	655960	300089	120198	1.11875e+06	252819	161793	113677	1.72683e+06	126403	127646	186716	227523	151828	1.48811e+06	200489	155961	123428	388.196	0.938	(9z)-17-(dimethylarsoryl)-9-heptadecenoic acid
neg-0.943_268.10599	1.29114e+07	3.43319e+07	3.6013e+07	5.0353e+06	2.2782e+07	2.39591e+07	2.50531e+07	1.45314e+07	6.92237e+07	7.02892e+07	6.86759e+06	1.81659e+06	3.44041e+06	2.1513e+07	3.00993e+07	1.35637e+06	1.12356e+07	1.28992e+07	1.95799e+07	3.57131e+07	1.50725e+06	2.07924e+07	1.04012e+07	1.46031e+07	3.61839e+07	2.24402e+07	1.51442e+07	1.34608e+06	1.99979e+07	2.21207e+06	1.13802e+07	1.41908e+07	486245	1.08379e+07	3.21757e+07	1.27088e+06	1.00393e+06	5.79451e+06	268.106	0.943	ambrette musk
neg-0.946_222.90961	1.698e+06	1.00966e+06	295696	1.65005e+06	1.23157e+06	1.36319e+06	610832	3.95101e+06	321350	648460	1.08153e+06	2.20881e+06	2.77163e+07	1.0255e+06	799057	4.21254e+06	6.02454e+06	557910	2.80776e+06	341235	6.0452e+06	1.23223e+06	2.02819e+06	1.52567e+06	1.05176e+06	747343	1.37318e+06	1.80945e+06	3.18512e+06	2.06673e+06	964027	1.80006e+06	5.07861e+06	1.91394e+06	433621	5.49666e+06	1.96206e+06	1.73546e+06	222.91	0.946
neg-0.946_295.11701	6.60517e+06	2.81006e+07	2.3734e+07	1.75648e+06	1.20458e+07	1.48965e+07	1.38424e+07	9.84375e+06	5.28636e+07	3.95241e+07	4.38722e+06	585210	547316	6.50493e+06	2.0681e+07	482291	6.94958e+06	1.40908e+07	1.21782e+07	1.90404e+07	3.75135e+06	1.20885e+07	4.78299e+06	1.06177e+07	2.74706e+07	1.43924e+07	6.92082e+06	2.28507e+06	1.26923e+07	2.37881e+06	6.41797e+06	8.26975e+06	339631	6.91507e+06	2.47919e+07	750577	435456	5.89084e+06	295.117	0.946	norfluoxetine	Benzenoids	Benzene and substituted derivatives	HMDB0060551
neg-0.966_206.07236	4.47772e+06	1.56637e+07	1.72094e+07	1.10393e+06	1.39249e+07	1.19826e+07	1.01038e+07	3.30986e+06	4.32208e+07	2.1207e+07	2.46027e+06	332719	509622	1.23414e+07	1.80413e+07	427843	5.09182e+06	6.74322e+06	6.5391e+06	1.70938e+07	2.67989e+06	7.26641e+06	3.3271e+06	8.18779e+06	1.99141e+07	6.10096e+06	3.38564e+06	1.22192e+06	6.97973e+06	1.16473e+06	4.51612e+06	2.72997e+06	317168	3.7664e+06	1.26561e+07	394568	608403	2.55069e+06	206.072	0.966	aldicarb-sulfoxide
neg-0.975_238.09533	6.94067e+06	2.64749e+07	3.06289e+07	1.75205e+06	1.35229e+07	2.50228e+07	1.65354e+07	8.37694e+06	5.90561e+07	4.77469e+07	2.74836e+06	694798	2.51513e+06	1.61186e+07	2.51698e+07	935167	8.84999e+06	1.02672e+07	1.19691e+07	2.86519e+07	1.30175e+06	1.24715e+07	5.71362e+06	1.42708e+07	3.1958e+07	1.82623e+07	9.43904e+06	1.16854e+06	1.35196e+07	1.97299e+06	6.28876e+06	6.39631e+06	713139	7.04792e+06	2.17405e+07	893961	599056	4.75451e+06	238.095	0.975	felbamate	Benzenoids	Benzene and substituted derivatives	HMDB0015084	C07501	Metabolism	Xenobiotics biodegradation and metabolism	Drug metabolism - cytochrome P450	map00982
neg-0.995_936.14687	4.57726e+06	332611	390525	1.08657e+07	2.69468e+06	471494	9.14583e+06	2.05785e+06	403231	1.35025e+06	8.46081e+06	1.04013e+07	2.41853e+07	1.00319e+06	319934	2.445e+07	5.70248e+06	1.12961e+06	420564	783184	8.79955e+06	1.84633e+06	4.15052e+06	3.20109e+06	722717	4.59798e+06	9.82328e+06	3.21278e+06	1.11827e+06	2.48889e+06	1.65694e+06	2.78839e+06	1.05345e+07	1.42886e+06	2.35948e+06	2.46302e+07	8.52312e+06	6.45633e+06	936.147	0.995
neg-1.051_232.93842	1.67718e+07	8.73594e+06	7.05876e+06	3.14088e+07	1.42105e+07	2.21064e+07	1.08597e+07	1.40022e+07	9.70445e+06	1.85045e+07	1.65488e+07	4.25864e+07	6.69953e+07	1.74905e+07	1.00589e+07	5.61173e+07	1.69216e+07	7.64391e+06	1.34091e+07	1.10927e+07	4.87338e+07	8.26829e+06	2.17989e+07	1.26134e+07	6.52366e+06	1.46282e+07	2.52774e+07	1.40182e+07	1.59718e+07	2.71023e+07	1.07996e+07	2.21727e+07	3.81048e+07	2.65875e+07	1.04033e+07	8.30454e+07	2.69673e+07	1.92296e+07	232.938	1.051
neg-1.066_179.92746	1.14254e+07	5.52055e+06	4.48014e+06	1.87066e+07	7.55459e+06	1.44941e+07	4.89567e+06	7.36252e+06	5.49132e+06	1.06627e+07	9.86372e+06	2.07159e+07	3.21129e+07	8.5359e+06	4.81877e+06	4.7638e+07	6.12642e+06	2.75181e+06	6.86044e+06	5.02169e+06	3.73092e+07	3.14946e+06	1.36924e+07	4.87987e+06	2.41343e+06	6.67371e+06	1.10325e+07	6.82203e+06	7.36213e+06	1.82779e+07	5.17731e+06	7.74613e+06	2.70285e+07	9.62547e+06	6.7742e+06	5.11096e+07	1.49305e+07	8.24425e+06	179.927	1.066
neg-1.166_134.02139	2.39459e+07	3.49208e+07	2.28601e+07	3.10205e+07	2.07205e+07	2.39033e+07	4.38988e+07	5.98802e+07	1.38432e+07	2.68582e+07	2.8861e+07	2.68034e+07	2.54018e+08	4.01615e+07	2.58341e+07	5.42001e+07	1.05002e+08	4.41737e+07	4.37505e+07	7.34317e+06	3.1088e+07	3.12929e+07	5.86957e+06	2.66132e+07	5.21992e+07	3.67333e+06	1.98497e+07	3.97055e+07	7.05007e+06	1.99177e+07	3.22342e+07	3.76666e+07	9.1268e+07	3.02675e+07	2.28339e+07	6.59379e+07	3.8239e+07	3.6605e+07	134.021	1.166	dl-malic acid
neg-1.167_233.94679	366193	504241	299256	637426	605830	474345	568946	1.04556e+06	529129	666069	579289	626141	4.43526e+06	584495	301834	810382	2.35774e+06	877893	836738	425756	595175	750761	797102	549589	1.34794e+06	416478	319726	627839	545969	379549	484375	563633	1.99616e+06	503742	276390	1.1906e+06	419277	730274	233.947	1.167
neg-1.169_605.07799	85896.2	1.96191e+06	547035	1.79039e+06	6.74997e+06	959078	273926	92419.9	2.3141e+06	5.64369e+06	4.23208e+06	470321	157050	975470	430656	1.36296e+06	81479.1	234228	3.36024e+06	1.36528e+06	747834	513100	5.83756e+06	75676.1	1.81774e+06	1.33161e+06	224274	3.56941e+06	3.02518e+06	1.00772e+06	1.48712e+06	1.90751e+06	100700	6.8241e+06	3.28426e+06	195873	684585	1.12196e+06	605.078	1.169	gdp-d-mannose	Nucleosides, nucleotides, and analogues	Purine nucleotides	HMDB0001163	C00096	Metabolism|Metabolism|Metabolism|Metabolism|Metabolism|Metabolism|Metabolism|Metabolism	Carbohydrate metabolism|Carbohydrate metabolism|Glycan biosynthesis and metabolism|Carbohydrate metabolism|Glycan biosynthesis and metabolism|Global and overview maps|Global and overview maps|Global and overview maps	Fructose and mannose metabolism|Ascorbate and aldarate metabolism|N-Glycan biosynthesis|Amino sugar and nucleotide sugar metabolism|O-Antigen nucleotide sugar biosynthesis|Metabolic pathways|Biosynthesis of secondary metabolites|Biosynthesis of cofactors	map00051|map00053|map00510|map00520|map00541|map01100|map01110|map01240
neg-1.209_208.93833	1.29966e+07	6.24154e+06	4.97512e+06	2.43725e+07	1.05293e+07	1.81421e+07	9.46269e+06	7.97111e+06	6.47149e+06	8.82036e+06	9.42503e+06	2.71181e+07	4.68123e+07	1.05884e+07	1.02084e+07	4.82183e+07	1.30407e+07	7.02891e+06	1.02884e+07	9.37857e+06	5.38789e+07	4.97168e+06	8.70558e+06	1.18445e+07	4.96926e+06	8.3417e+06	1.4402e+07	8.3084e+06	8.69259e+06	1.726e+07	6.30392e+06	1.02807e+07	1.9197e+07	1.35013e+07	6.24302e+06	6.23449e+07	1.32166e+07	1.31273e+07	208.938	1.209
neg-1.215_218.87297	3.6935e+06	176622	147955	2.74444e+06	550433	1.41912e+06	402184	1.25463e+06	270765	181723	607780	1.43113e+06	6.72365e+06	433563	420893	4.30276e+06	1.60483e+06	279427	417737	691298	3.1927e+07	173069	423713	1.20899e+06	154757	275953	644004	419266	1.12438e+06	2.28794e+06	523860	364914	3.51167e+06	1.12985e+06	227663	6.97556e+06	827182	1.04312e+06	218.873	1.215
neg-1.223_236.93338	2.48603e+07	6.10462e+06	5.30827e+06	3.00775e+07	1.11988e+07	1.89088e+07	7.35886e+06	8.88387e+06	6.09925e+06	1.02991e+07	1.05158e+07	3.08575e+07	6.94441e+07	1.02669e+07	9.4875e+06	4.36303e+07	1.35209e+07	6.12728e+06	9.36949e+06	1.00132e+07	5.84949e+07	5.16221e+06	1.4471e+07	1.25341e+07	3.22923e+06	8.88158e+06	1.27582e+07	9.80431e+06	9.88084e+06	2.48832e+07	8.1636e+06	9.88743e+06	2.91506e+07	1.07198e+07	7.09655e+06	4.08171e+07	1.78146e+07	1.25673e+07	236.933	1.223
neg-1.299_204.11092	3.4605e+06	2.19892e+06	2.40626e+06	425660	5.55591e+06	3.68839e+06	1.16822e+06	997106	6.91939e+06	2.10812e+07	1.2531e+06	590900	2.57044e+06	5.93715e+06	1.83304e+06	151012	591513	1.87545e+06	2.9897e+06	5.81337e+06	304204	986932	938397	3.73698e+06	3.32009e+06	2.50692e+06	1.93456e+06	494800	2.51577e+06	427152	931375	1.36073e+06	436207	1.30886e+06	1.96559e+06	762322	367561	928285	204.111	1.299	n5-(l-1-carboxyethyl)-l-ornithine				C04210
neg-1.314_218.12647	1.14775e+07	1.24248e+07	1.23407e+07	2.01395e+06	2.33781e+07	1.13065e+07	7.96047e+06	4.79741e+06	4.28688e+07	7.91849e+07	5.06197e+06	363648	3.48897e+06	2.91771e+07	1.3271e+07	140310	2.92698e+06	1.06723e+07	9.92583e+06	2.32798e+07	3.38289e+06	8.9476e+06	4.02894e+06	1.59918e+07	2.07885e+07	7.82125e+06	5.4665e+06	2.05852e+06	8.95638e+06	1.49202e+06	4.42013e+06	5.00233e+06	365952	3.97161e+06	1.18964e+07	1.03396e+06	976630	4.61781e+06	218.126	1.314	meprobamate	Organic acids and derivatives	Carboxylic acids and derivatives	HMDB0014515
neg-1.314_273.17992	201793	5.24629e+06	3.2739e+06	299869	785852	2.31892e+06	342017	778398	3.96519e+06	2.4709e+06	237829	457705	712369	463737	3.809e+06	136147	639320	2.37912e+06	1.25703e+06	2.08745e+06	316288	1.99578e+06	377757	127714	2.49072e+06	909221	710169	187680	1.85127e+06	490872	904320	660798	480890	406108	2.41071e+06	590486	338324	194947	273.18	1.314	val-arg	Organic acids and derivatives	Carboxylic acids and derivatives	HMDB0029121
neg-1.314_348.04716	120676	115267	98390.9	6.57697e+07	279042	214437	3.51957e+06	123247	126492	257317	1.00666e+07	360770	561501	204395	106909	1.8749e+07	3.86778e+06	192583	160904	147744	3.07168e+06	98292.7	689959	98079.8	87810.1	217507	718322	1.03122e+06	134144	260795	241203	510784	1.26722e+07	213381	127731	3.13191e+07	3.32445e+06	6.94572e+06	348.047	1.314	inosine-5'-monophosphate (imp)
neg-1.314_364.0421	113672	108577	92680.2	7.63242e+06	164229	201991	898581	116094	119150	242382	606857	339831	528911	163030	100704	3.99568e+06	865851	87796.5	142638	133101	1.52082e+06	92587.7	280472	92387.2	82713.5	155258	207233	207454	126358	245658	104351	176265	4.95305e+06	187637	120318	3.96386e+06	416496	3.28265e+06	364.042	1.314	xanthosine5'-phosphate
neg-1.315_102.03154	3.53855e+07	4.93987e+06	6.71833e+06	4.01872e+07	2.28575e+07	1.15813e+07	5.62425e+07	1.63766e+07	1.0027e+07	2.70607e+07	2.70444e+07	4.55059e+07	2.11564e+08	1.8259e+07	4.37515e+06	9.93187e+07	4.60432e+07	8.57234e+06	9.63546e+06	1.55755e+07	2.07548e+07	1.23585e+07	3.12752e+07	1.40676e+07	1.50379e+07	1.37312e+07	2.64742e+07	1.31803e+07	6.78918e+06	1.20264e+08	7.70899e+06	9.19723e+06	4.20665e+07	1.43862e+07	1.12096e+07	1.71936e+08	3.32065e+07	3.02399e+07	102.032	1.315	d-伪-hydroxyglutaric acid
neg-1.315_224.08291	1.68598e+06	274924	683542	2.83786e+06	258270	496702	4.41111e+06	591629	1.05936e+06	660467	2.18015e+06	788390	2.46622e+06	1.767e+06	344743	1.47917e+06	1.71647e+06	758074	339892	1.20436e+06	737667	684620	760641	842253	1.02206e+06	914556	1.54038e+06	1.02708e+06	235964	219000	187021	627291	436254	310962	421036	856943	1.18718e+06	2.56647e+06	224.083	1.315	fl1c99gs0001_a
neg-1.315_347.06308	2.03349e+06	829139	908555	2.55862e+07	861979	284138	1.1954e+07	1.14791e+06	1.21972e+06	323375	1.88721e+07	1.23118e+06	2.02172e+06	3.06252e+06	158498	3.33678e+07	1.17731e+07	5.02043e+06	190301	362001	3.65815e+07	2.7903e+06	1.11745e+07	1.88449e+06	3.73266e+06	4.42198e+06	8.60322e+06	2.7429e+06	524535	2.19624e+06	2.09296e+06	3.62666e+06	2.10953e+07	2.70184e+06	1.46578e+06	3.39262e+07	1.27034e+07	1.21076e+07	347.063	1.315	2'-deoxyguanosine 5'-monophosphate (dgmp)
neg-1.316_246.12149	5.93492e+07	9.56903e+07	9.40314e+07	1.16174e+07	6.95249e+07	5.50695e+07	4.91808e+07	2.43799e+07	1.74194e+08	2.01065e+08	2.84836e+07	9.28762e+06	3.16572e+07	1.61219e+08	1.12551e+08	8.98093e+06	2.26559e+07	1.1859e+08	4.63406e+07	1.19469e+08	1.8114e+07	7.7026e+07	1.86944e+07	5.07712e+07	1.10663e+08	4.98927e+07	3.08216e+07	1.38891e+07	4.51693e+07	1.09002e+07	2.21585e+07	3.51303e+07	6.31789e+06	1.51166e+07	7.99396e+07	9.81135e+06	7.38968e+06	1.7991e+07	246.121	1.316	asp-leu	Organic acids and derivatives	Carboxylic acids and derivatives	HMDB0028757
neg-1.316_265.99583	473541	272976	396728	1.22694e+06	1.16245e+06	932723	950251	1.36704e+06	262154	1.02912e+06	956646	2.7545e+06	3.39646e+06	389795	466253	5.1867e+06	942146	543922	357422	436570	2.41695e+06	667130	2.24446e+06	551575	84338.9	799707	836597	758567	751940	2.28432e+06	561039	558345	5.43114e+06	1.34748e+06	188904	2.87561e+06	2.15986e+06	861238	265.996	1.316
neg-1.323_148.03705	4.25226e+07	6.7523e+06	9.3441e+06	5.23732e+07	2.94944e+07	8.86614e+06	7.17604e+07	2.08786e+07	1.28062e+07	3.51157e+07	3.58384e+07	5.68221e+07	1.79739e+08	2.31261e+07	7.84741e+06	1.2974e+08	5.80588e+07	1.03665e+07	1.22825e+07	1.8998e+07	2.74208e+07	1.59962e+07	3.95445e+07	1.5766e+07	2.08639e+07	1.78037e+07	3.43389e+07	1.77513e+07	8.75353e+06	1.51866e+08	9.35035e+06	1.1742e+07	4.95371e+07	1.94855e+07	1.44123e+07	2.10816e+08	4.13721e+07	3.88579e+07	148.037	1.323	d-伪-hydroxyglutaric acid
neg-1.329_264.01523	1.78665e+06	1.11619e+06	882707	3.1946e+07	6.64459e+06	3.40089e+06	7.87425e+06	2.38696e+06	1.1635e+06	2.4673e+06	1.40905e+07	2.30764e+07	1.2037e+07	2.23758e+06	995545	5.02509e+07	9.02457e+06	2.35736e+06	2.37471e+06	1.87075e+06	1.38679e+07	1.56611e+06	3.02582e+07	1.34137e+06	1.05234e+06	7.19198e+06	1.30795e+07	6.59679e+06	3.44385e+06	6.99868e+06	4.24818e+06	8.41216e+06	1.97822e+07	1.50923e+07	3.75528e+06	2.87553e+07	2.43863e+07	1.45336e+07	264.015	1.329	uridine monophosphate (ump)
neg-1.334_174.10023	2.22508e+06	1.59387e+07	1.03823e+07	5.51422e+06	3.48587e+07	2.14242e+07	5.36849e+06	6.64839e+06	3.86028e+07	1.16488e+08	9.67233e+06	3.72903e+06	4.02438e+06	3.31879e+07	1.48787e+07	683440	4.48022e+06	6.97545e+06	1.60331e+07	4.12185e+07	4.30767e+06	8.59677e+06	8.75782e+06	1.70622e+07	1.97005e+07	9.94204e+06	7.57738e+06	3.79244e+06	1.35768e+07	2.59147e+06	9.18081e+06	7.86708e+06	2.10393e+06	8.05862e+06	9.56593e+06	3.07694e+06	5.51514e+06	4.30234e+06	174.1	1.334	n-acetylornithine	Organic acids and derivatives	Carboxylic acids and derivatives	HMDB0003357	C00437	Metabolism|Metabolism|Metabolism|Metabolism|Metabolism	Amino acid metabolism|Global and overview maps|Global and overview maps|Global and overview maps|Global and overview maps	Arginine biosynthesis|Metabolic pathways|Biosynthesis of secondary metabolites|2-Oxocarboxylic acid metabolism|Biosynthesis of amino acids	map00220|map01100|map01110|map01210|map01230
neg-1.336_324.03596	252561	228746	206928	2.77523e+07	4.94341e+06	450987	7.23186e+06	914502	266027	559934	1.26445e+07	1.7703e+07	1.1809e+06	363999	224842	4.05326e+07	6.64727e+06	1.97348e+06	783079	472178	6.98711e+06	1.29144e+06	2.69483e+07	206274	658866	5.98078e+06	1.08342e+07	3.72505e+06	1.51059e+06	3.05319e+06	2.69837e+06	4.90304e+06	1.43436e+07	1.15306e+07	2.86721e+06	1.87584e+07	1.81223e+07	1.14389e+07	324.036	1.336	uridine monophosphate (ump)
neg-1.358_290.07513	9.5039e+06	2.92639e+06	5.99438e+06	1.02022e+07	4.7831e+06	3.08205e+06	1.50608e+07	3.98911e+06	5.80218e+06	6.258e+06	9.30448e+06	6.39986e+06	2.58355e+07	1.07489e+07	3.14793e+06	2.76493e+07	5.19341e+06	5.04859e+06	5.4951e+06	3.55144e+06	6.00701e+06	7.20735e+06	1.2372e+07	3.99024e+06	1.41757e+07	1.02363e+07	2.43646e+07	4.2279e+06	2.8121e+06	3.68246e+06	2.107e+06	6.41538e+06	5.94588e+06	5.88937e+06	4.68955e+06	1.41235e+07	1.15495e+07	7.45526e+06	290.075	1.358
neg-1.387_268.10596	669316	4.12519e+06	2.47673e+06	240049	5.43564e+06	3.47091e+06	1.8268e+06	2.65713e+06	1.27821e+07	2.09844e+07	869741	221669	328902	2.61557e+06	3.55649e+06	137326	1.16375e+06	3.35186e+06	3.67949e+06	7.07975e+06	1.09707e+06	2.773e+06	669309	2.37412e+06	7.37015e+06	1.3578e+06	1.46731e+06	345905	2.49577e+06	719242	1.71202e+06	1.02634e+06	104867	1.11696e+06	3.11129e+06	104846	171203	691139	268.106	1.387	ambrette musk
neg-1.393_261.07825	913029	2.52292e+06	7.07204e+06	111778	2.01146e+06	2.33925e+06	183253	346358	9.64075e+06	8.78914e+06	549428	89488.3	259237	1.13153e+06	915977	156938	416574	3.10051e+06	172884	6.41185e+06	99982.7	3.6898e+06	125909	856868	5.41407e+06	697591	265128	43331.8	639156	251556	541535	227374	130881	280884	1.86614e+06	119819	80880	56916.8	261.078	1.393
neg-1.398_526.27514	3.70863e+06	74914.5	265774	4.0229e+06	381424	49766.1	2.9808e+06	756438	49903.9	53355.5	2.99561e+06	1.6743e+06	777752	1.10191e+06	37349	76227.8	3.5557e+06	211656	364955	114429	2.88278e+06	261447	1.13906e+06	1.81213e+06	87152.3	1.23145e+06	1.01567e+06	884377	138093	91577	491334	1.05178e+06	272458	774754	148218	1.0342e+06	731571	2.65836e+06	526.275	1.398
neg-1.406_540.29085	3.91526e+06	55654.4	313457	3.46358e+06	302506	63630.4	3.32236e+06	985405	45956.2	208762	2.9513e+06	1.77913e+06	1.06566e+06	1.64974e+06	43231.2	280212	4.3092e+06	90323.5	510566	105219	2.4143e+06	172188	1.23793e+06	3.05292e+06	45620.2	1.26371e+06	949819	815411	202743	382735	334309	1.0263e+06	136750	621988	69364	1.01627e+06	838211	2.58705e+06	540.291	1.406
neg-1.409_272.14847	2.39289e+07	785072	1.82579e+06	2.29344e+06	624997	127083	1.60566e+07	4.15062e+06	444604	660391	2.02213e+06	1.99155e+06	1.71172e+06	5.22836e+06	969340	7.03157e+06	2.52867e+06	2.59042e+06	3.1985e+06	432727	2.87792e+06	4.10034e+06	3.05462e+06	1.15167e+06	677252	5.78057e+06	3.39964e+06	711975	972823	518888	392948	3.15442e+06	1.00407e+06	875911	503726	1.99714e+06	2.05299e+06	1.91197e+06	272.148	1.409
neg-1.414_337.17513	369260	4.94713e+06	5.35779e+06	53176.9	1.53679e+06	1.44766e+06	603994	454331	1.02228e+07	4.95146e+06	124069	67261.6	162269	463169	3.4946e+06	79333.8	439186	3.33579e+06	1.07467e+06	3.52142e+06	84793.1	3.3107e+06	62450.6	191698	6.80027e+06	895332	252276	57115.7	1.32357e+06	79092.6	360418	479325	99197.7	155102	3.87198e+06	80989.8	48799.3	156860	337.175	1.414	kyotorphin	Organic acids and derivatives	Carboxylic acids and derivatives	HMDB0005768	C02993
neg-1.418_469.25345	766930	1.59474e+06	945039	86004.6	42203.6	116954	42150.3	141910	90323.1	295535	156236	143082	248403	1.53246e+06	472581	87527.2	180274	116129	351235	368138	382733	185932	819671	79625.6	39674.7	2.3704e+06	946580	122384	278945	604954	89213.2	1.38178e+06	80389.9	481337	929307	89354.2	152047	181174	469.253	1.418
neg-1.421_205.05843	97037.2	534052	1.03931e+06	80969.3	422567	500318	106107	77193.1	2.19654e+06	3.66097e+06	156249	104555	220530	187114	2.22682e+06	178244	78949.3	886206	171010	554256	115237	897148	175205	52575.1	147419	159130	209474	105610	109414	87352.5	352043	169149	143109	321930	122103	110068	106679	118837	205.058	1.421
neg-1.421_249.03071	1.54179e+06	55339.6	50503.3	1.5933e+06	317354	864997	797263	735818	74083.4	113702	380435	2.45269e+06	5.34855e+06	235062	139148	2.90304e+06	2.99929e+06	54377.7	116381	187237	982682	370859	919484	602470	77880.3	498715	894132	172555	81837.2	284591	107962	1.61579e+06	2.77183e+06	234888	63560.9	4.63364e+06	2.23365e+06	673554	249.031	1.421	norepinephrine sulfate	Organic acids and derivatives	Organic sulfuric acids and derivatives	HMDB0002062
neg-1.428_259.15307	1.22323e+06	2.3803e+06	2.24753e+06	49018	1.8619e+06	899845	315783	180356	3.58275e+06	2.98364e+06	124107	70916.4	149579	2.16189e+06	2.54344e+06	81254.7	118419	606059	1.46125e+06	1.67e+06	78161.6	1.0144e+06	141477	932555	2.14327e+06	696208	916575	28928.9	897240	114828	224882	240372	61675.1	196151	730531	74655.7	49374.5	115577	259.153	1.428	leu-gln	Organic acids and derivatives	Carboxylic acids and derivatives	HMDB0028927
neg-1.432_570.30189	1.03649e+06	32796.6	40563.5	1.93183e+06	127245	47253.5	899346	338677	35333.8	53412.9	1.35238e+06	1.22607e+06	290319	90231.1	32106.2	62355.5	1.43173e+06	61377.4	93284	42742.5	1.04008e+06	34625.8	502136	527041	24059.1	668462	554944	444056	77156.9	67215.5	126457	504479	47329.9	414710	61459.7	793081	392213	1.43792e+06	570.302	1.432	dexamethasone cipecilate
neg-1.446_482.28529	2.52513e+06	51010.6	37216.7	1.64691e+06	71296.5	64589.5	3.28621e+06	170025	54956.8	83076.3	1.81038e+06	122910	141096	159668	46913.3	109797	3.40717e+06	101195	78583.4	93624	1.46942e+06	94905	135398	46764.4	37420.5	206478	161446	433605	50849.5	47885.6	387584	106010	66204.6	146839	36161.5	81983.1	119538	1.54559e+06	482.285	1.446	(1r,3r,7e)-17-[(2s)-1-{[3-(2-hydroxy-2-propanyl)phenyl]sulfanyl}-2-propanyl]-9,10-secoestra-5,7,16-triene-1,3-diol
neg-1.448_309.13256	951674	4.87319e+06	5.02233e+06	585320	8.90295e+06	4.38122e+06	5.79075e+06	2.76115e+06	1.08044e+07	2.4743e+07	1.34413e+06	304383	710316	3.93597e+06	4.73627e+06	333076	2.30524e+06	4.07416e+06	4.16818e+06	7.78116e+06	1.65214e+06	4.05396e+06	2.10986e+06	2.91718e+06	7.98308e+06	6.5665e+06	7.73596e+06	420914	3.36941e+06	1.36481e+06	2.98974e+06	4.8195e+06	139092	2.58254e+06	4.7518e+06	122798	524018	1.27315e+06	309.133	1.448	fluoxetine	Benzenoids	Benzene and substituted derivatives	HMDB0014615
neg-1.452_418.1815	192978	2.81207e+06	1.64748e+06	121073	869322	1.2086e+06	565682	76394.8	1.84975e+06	1.18111e+06	197914	71221.2	88682.9	1.65607e+06	2.78135e+06	100394	67116	550937	373866	1.18403e+06	137653	1.27364e+06	91011.4	92848.6	1.94155e+06	314634	126267	121375	1.20914e+06	1.89071e+06	836253	128060	160884	93581	848224	68741.2	197854	71154	418.182	1.452	lofepramine
neg-1.453_205.04067	2.84112e+06	780482	107944	3.44891e+06	4.70173e+06	551373	5.27647e+06	1.36017e+06	240131	436563	1.38444e+06	4.73917e+06	5.15439e+06	2.12267e+06	1.10933e+06	4.10203e+06	4.91241e+06	1.13435e+06	1.20798e+06	1.27456e+06	2.43312e+06	367731	854616	3.37713e+06	238741	1.81045e+06	949672	985400	196681	520087	346489	2.58174e+06	1.65962e+06	368727	840724	1.3102e+06	4.31776e+06	1.98431e+06	205.041	1.453	dacisteine
neg-1.474_334.10141	32998.8	231681	45618.1	82235.6	2.09927e+06	165928	57196.1	26958.5	88668.5	2.93414e+06	529936	1.25986e+06	96757.4	81625.9	45102.5	118530	41943	46998.7	812236	175646	101751	42532.3	937366	150446	98162.9	625332	1.23994e+06	472438	422042	361060	256707	107555	101063	881291	1.28593e+06	229707	334890	49219.1	334.101	1.474	aramite				C19019
neg-1.478_234.06734	2.6686e+06	1.43554e+07	2.31024e+07	551280	1.15614e+07	9.64666e+06	734625	918990	3.53284e+07	1.75286e+07	1.57293e+06	96287.2	93373.7	4.41802e+06	2.04792e+07	131546	1.0548e+06	8.60659e+06	848361	2.27482e+07	128153	1.14531e+07	886137	2.65851e+06	1.55316e+07	1.87928e+06	437348	154185	2.41557e+06	218619	1.95865e+06	517521	104616	866861	7.22451e+06	111446	214987	76593.6	234.067	1.478	cysteinyl-4-hydroxyproline
neg-1.478_307.06526	811689	2.52069e+06	405795	1.0697e+06	1.89394e+07	3.07382e+06	1.03585e+06	86506.8	1.51844e+06	1.05713e+07	5.18381e+06	6.47346e+06	183130	2.20686e+06	95175.3	1.04339e+06	334472	236534	7.14372e+06	3.63532e+06	2.10874e+06	278356	6.96419e+06	3.64545e+06	1.5733e+06	5.24806e+06	8.19746e+06	3.705e+06	5.3798e+06	2.01902e+06	2.76857e+06	1.28898e+06	663608	5.39736e+06	8.15203e+06	834596	2.48519e+06	980966	307.065	1.478
neg-1.481_336.14102	768839	1.74264e+06	838827	109036	570098	905870	1.01555e+06	1.18007e+06	1.10363e+06	2.00127e+06	323278	41683.5	320505	2.02856e+06	970524	69754.8	713088	412351	1.35618e+06	751943	236079	540261	249982	1.25429e+06	432696	1.1569e+06	667042	81144.2	1.34917e+06	303184	736352	541737	58128.5	503010	1.55498e+06	62219.6	76144.8	223827	336.141	1.481	steroido-sulfate
neg-1.485_206.07236	876788	1.64026e+06	1.33972e+06	786829	1.06394e+07	2.53384e+06	1.56401e+06	650986	7.81482e+06	1.51048e+07	1.67782e+06	653109	471698	1.90796e+06	1.06745e+06	206684	681284	547387	2.14815e+06	5.46572e+06	525447	792709	1.77546e+06	1.92417e+06	1.81988e+06	1.03726e+06	1.56262e+06	1.11643e+06	2.12756e+06	374946	2.4241e+06	858620	150511	1.56516e+06	2.33829e+06	576543	1.10242e+06	914591	206.072	1.485	aldicarb-sulfoxide
neg-1.485_302.13793	308817	6.31059e+06	1.00103e+07	189030	1.63303e+06	4.489e+06	789902	345248	8.76339e+06	3.32052e+06	911538	37345.5	60586.1	1.12951e+06	1.15065e+07	62495.3	883938	6.40364e+06	277033	1.65125e+06	226915	7.39252e+06	85055.8	1.31438e+06	5.46892e+06	848418	334678	116002	1.1984e+06	59867.3	1.44978e+06	467033	52079	328810	3.4662e+06	55744.3	92393	432789	302.138	1.485	histidylphenylalanine	Organic acids and derivatives	Carboxylic acids and derivatives	HMDB0028892
neg-1.489_448.18071	58578.2	1.11431e+06	544766	54348.8	1.13231e+06	201965	281951	37148.4	1.14567e+06	2.04289e+06	462488	44193.5	71995.2	621596	110205	74264	71355.8	155683	360636	778786	62506	136669	118542	383027	1.10675e+06	503862	282138	148448	372548	37905.2	261162	56673.7	64653.8	121086	1.34356e+06	66241.7	189028	88050.6	448.181	1.489	cositecan
neg-1.498_303.13624	408283	6.21512e+06	9.43952e+06	473927	3.12276e+06	4.08247e+06	1.00395e+06	387106	8.90094e+06	203258	568707	524220	72318	993602	1.16743e+07	96559.5	565021	6.04284e+06	469741	9.64331e+06	126051	7.4851e+06	550714	1.35424e+06	5.67814e+06	1.00428e+06	637791	111530	1.13141e+06	103932	1.11863e+06	1.01054e+06	62592.8	583881	3.05299e+06	59800.8	191400	235176	303.136	1.498	evodiamine				C09187
neg-1.503_326.02427	354497	216858	88660.8	1.41519e+06	88309	46424.1	2.13154e+07	303053	62880.8	56447.4	6.59833e+06	203101	72372.2	70734.7	62960.1	878703	5.56732e+06	265496	32544.8	47591.6	178091	217946	273540	41037.3	76866.8	894253	896646	339512	107954	95406.4	140283	303822	1.08672e+06	42012.1	89634.8	597240	973972	4.2679e+06	326.024	1.503	1,12-dibromododecane
neg-1.504_212.11586	1.79971e+06	715429	454357	2.18544e+06	934110	326401	2.32002e+06	344023	456874	1.57178e+06	1.56378e+06	1.25892e+06	731053	537480	211876	3.38134e+06	1.53891e+06	671459	500675	529434	2.04083e+06	516476	1.18536e+06	208323	521250	612780	1.35822e+06	384417	222180	487556	418970	343136	1.47748e+06	579177	413566	2.88502e+06	812774	684858	212.116	1.504	butabarbital	Organoheterocyclic compounds	Diazines	HMDB0014382	C07827
neg-1.507_279.09712	2.07656e+06	4.14201e+06	4.91934e+06	524269	1.26172e+07	2.10241e+06	2.91684e+06	592877	7.26245e+06	3.90829e+06	2.15798e+06	189150	242189	4.51215e+06	3.02542e+06	72840	414512	2.13983e+06	1.68809e+06	5.00504e+06	89223.3	3.76064e+06	558086	2.95101e+06	6.72634e+06	1.73309e+06	1.10196e+06	1.49707e+06	1.44092e+06	106024	1.01018e+06	800401	110270	643495	2.73185e+06	117873	296290	753615	279.097	1.507
neg-1.509_116.01084	7.19148e+06	5.72165e+06	1.99715e+06	1.0532e+07	3.70724e+06	4.03044e+06	1.08925e+07	1.60222e+07	2.26866e+06	9.13217e+06	8.33882e+06	9.71795e+06	2.38423e+07	8.421e+06	2.57231e+06	1.79627e+07	3.104e+07	3.58682e+06	1.19718e+07	1.04384e+06	1.13208e+07	3.81764e+06	1.08452e+07	7.01847e+06	3.98177e+06	5.97254e+06	6.63496e+06	1.08317e+07	1.13612e+07	8.18008e+06	7.47095e+06	7.59141e+06	3.54315e+07	9.28886e+06	3.65588e+06	2.42693e+07	1.12965e+07	9.75812e+06	116.011	1.509	fumaricacid
neg-1.509_516.3271	900637	1.04936e+06	1.58429e+06	366007	515919	267317	1.30888e+06	296462	1.42252e+06	1.35398e+06	1.8797e+06	51105.6	87129.7	1.33118e+06	826067	68372.9	406145	521593	1.04828e+06	1.21564e+06	424686	829769	178046	2.27297e+06	1.0143e+06	445869	105688	1.86336e+06	967358	45826.3	1.00556e+06	141730	75781.3	412154	783466	73054	89815.5	304798	516.327	1.509	ic202c
neg-1.515_259.15316	4.58541e+06	1.43631e+06	3.74619e+06	6.16983e+06	2.95493e+07	7.53191e+06	1.02798e+07	2.51275e+06	2.20369e+07	1.87015e+07	1.68038e+07	2.12214e+06	2.00632e+06	1.01773e+07	1.63264e+06	69033.4	5.22853e+06	3.21195e+06	3.84166e+06	1.81364e+07	3.43786e+06	1.89494e+06	5.14678e+06	1.56695e+07	3.42347e+06	3.93971e+06	2.96588e+06	7.34791e+06	7.00407e+06	431942	6.87134e+06	3.13802e+06	1.28015e+06	5.31273e+06	3.75194e+06	3.77709e+06	3.81336e+06	6.59362e+06	259.153	1.515	leu-gln	Organic acids and derivatives	Carboxylic acids and derivatives	HMDB0028927
neg-1.517_220.08804	3.32749e+06	1.51204e+06	2.6638e+06	1.14022e+06	1.24451e+07	1.38713e+06	4.14295e+06	1.27938e+06	9.78535e+06	1.16486e+07	1.93489e+06	495573	678390	2.07533e+06	960742	89471.3	743637	1.45908e+06	2.94906e+06	6.10638e+06	355959	1.5791e+06	1.17725e+06	2.77083e+06	2.1026e+06	1.70057e+06	1.83445e+06	940138	1.93849e+06	112407	2.4147e+06	1.01932e+06	95327.1	1.79678e+06	3.45542e+06	91896.4	857198	780851	220.088	1.517	5-hydroxytryptophan	Organoheterocyclic compounds	Indoles and derivatives	HMDB0000472	C01017
neg-1.517_275.09403	3.62006e+06	1.08571e+07	2.70724e+07	691798	9.20621e+06	1.29249e+07	3.28497e+06	1.39643e+06	2.98771e+07	4.91526e+07	3.62514e+06	339654	591177	2.76924e+06	2.17246e+07	99238.6	1.15051e+06	6.92607e+06	3.45786e+06	3.07711e+07	158815	8.52391e+06	935766	3.08281e+06	1.30042e+07	3.44018e+06	1.50684e+06	790540	2.8869e+06	371049	1.94406e+06	1.22416e+06	286230	1.53842e+06	7.34674e+06	119720	331215	625202	275.094	1.517
neg-1.518_322.08335	88247	6.60573e+06	3.00522e+06	105567	1.22408e+06	491129	569187	66661.2	3.28031e+06	1.44872e+06	311724	59130.3	100811	1.2683e+06	1.54975e+06	89143	62228.3	392479	1.27155e+06	1.3756e+06	106294	905651	199650	249275	3.93621e+06	925772	503900	370837	1.26979e+06	443952	226609	173358	87680.7	500224	2.47232e+06	84525.1	86272.6	100240	322.083	1.518	ovalitenin c
neg-1.546_287.19582	1.03147e+06	4.8139e+07	4.36891e+07	245967	8.56235e+06	8.38173e+06	4.92939e+06	2.79566e+06	5.48954e+07	2.7622e+07	545049	79636.5	399774	2.50546e+06	4.5347e+07	130188	2.79153e+06	3.6563e+07	7.94335e+06	2.14377e+07	202546	4.03534e+07	373674	1.21672e+06	4.76204e+07	4.87589e+06	3.58747e+06	261720	1.26447e+07	478604	4.87554e+06	4.48487e+06	113107	1.21464e+06	2.25642e+07	123870	82279.8	341465	287.196	1.546	arg-leu	Organic acids and derivatives	Carboxylic acids and derivatives	HMDB0028713
neg-1.556_590.2184	99030.1	1.05602e+06	739429	194051	811652	491148	313023	35734.4	3.09979e+06	813264	505821	67257.3	109293	114056	680340	105301	191236	329942	439353	1.15574e+06	370297	313249	95485.6	448139	213188	58881.4	66967.6	622490	520037	54619.5	814564	145434	93680	125247	370050	117090	58652.7	47625	590.218	1.556
neg-1.571_288.14335	83993.6	1.89851e+06	1.81099e+06	45377.3	951763	1.0819e+06	491336	350323	4.50966e+06	1.61523e+07	78016.4	61065.4	99231.1	160158	2.26038e+06	90837.1	120330	1.56996e+06	425171	1.27237e+06	110242	1.44082e+06	59457.5	85456.6	2.08434e+06	229434	68465.5	83139.1	1.01719e+06	49562	610928	96923.4	82318.7	40142.3	1.052e+06	92695.6	46639.5	43383.7	288.143	1.571
neg-1.576_245.1375	1.27203e+07	8.92305e+07	6.69941e+07	3.56377e+06	3.11775e+07	1.77303e+07	5.95665e+07	2.18602e+07	1.05439e+08	1.33083e+08	9.61735e+06	1.47347e+06	2.78711e+06	3.81294e+07	5.97203e+07	451626	9.1e+06	3.8753e+07	3.40148e+07	3.27266e+07	7.16808e+06	4.81255e+07	8.43544e+06	2.13349e+07	5.40602e+07	3.27824e+07	1.56903e+07	6.02364e+06	2.85291e+07	5.95055e+06	3.11365e+07	1.3933e+07	975219	1.46787e+07	5.60584e+07	1.57255e+06	2.63591e+06	6.33182e+06	245.137	1.576	leucylasparagine	Organic acids and derivatives	Carboxylic acids and derivatives	HMDB0028924
neg-1.593_387.12094	43612.2	1.44954e+06	948273	47891.8	203955	229142	73272.1	33841.5	3.74154e+06	537077	97174.2	63652.8	103435	61751.2	1.5952e+06	94193.7	37388.7	1.44162e+06	203979	674537	114913	908764	62158.7	35457.5	250251	79120.8	198092	29734.8	261371	51662	138763	217226	85806.5	41843.2	675391	96623.1	50189.4	45221.9	387.121	1.593
neg-1.612_245.13762	1.27203e+07	8.92305e+07	6.69941e+07	3.77311e+06	3.11775e+07	1.77303e+07	5.95665e+07	2.18602e+07	1.27502e+06	1.33083e+08	9.61735e+06	1.53766e+06	2.78711e+06	3.81294e+07	5.97203e+07	1.44772e+06	9.1e+06	547743	3.40148e+07	3.27266e+07	7.25705e+06	4.81255e+07	8.43544e+06	2.13349e+07	507515	3.27824e+07	1.56903e+07	6.02364e+06	2.85291e+07	5.95055e+06	3.11365e+07	1.3933e+07	975219	1.46787e+07	5.60584e+07	1.34415e+06	2.75041e+06	6.33182e+06	245.138	1.612	leucylasparagine	Organic acids and derivatives	Carboxylic acids and derivatives	HMDB0028924
neg-1.631_263.09395	5.01732e+06	1.83807e+07	1.65992e+07	1.72409e+06	1.32285e+07	7.96197e+06	1.18066e+07	4.73918e+06	2.6674e+07	3.36538e+07	4.38614e+06	943797	258801	7.70366e+06	1.3353e+07	472576	4.01118e+06	7.25439e+06	9.17112e+06	1.54287e+07	2.12572e+06	1.01514e+07	4.12744e+06	1.17925e+07	1.71752e+07	7.24419e+06	5.004e+06	1.76593e+06	8.7477e+06	1.64606e+06	4.5481e+06	4.12992e+06	374491	3.87332e+06	1.36852e+07	767288	1.14986e+06	3.67822e+06	263.094	1.631	met-asn	Organic acids and derivatives	Carboxylic acids and derivatives	HMDB0028968
neg-1.669_310.11671	1.47216e+07	4.83591e+07	3.81274e+07	9.57746e+06	4.67467e+07	2.18217e+07	2.62404e+07	9.37433e+06	7.71769e+07	1.08977e+08	2.01551e+07	4.71352e+06	4.47887e+06	4.16987e+07	4.44676e+07	6.49448e+06	9.94872e+06	5.20781e+07	2.02088e+07	3.9115e+07	1.62332e+07	3.37645e+07	9.55022e+06	1.10323e+07	6.05365e+07	1.7918e+07	1.80006e+07	5.61205e+06	2.00778e+07	1.0232e+07	1.5427e+07	1.4685e+07	4.32186e+06	6.42321e+06	4.2626e+07	5.37545e+06	6.10523e+06	9.23261e+06	310.117	1.669	gamma-l-glutamyl-l-tyrosine	Organic acids and derivatives	Carboxylic acids and derivatives	HMDB0011741
neg-1.672_319.17415	114870	1.84194e+06	3.47731e+06	73903.3	1.70803e+06	715134	422656	199263	8.84422e+06	7.08316e+06	109043	85551.3	163225	347230	1.05804e+06	138534	134819	2.28409e+06	618346	2.94027e+06	136304	1.60743e+06	80427.6	63912.5	3.11999e+06	562155	202690	90544.5	732171	73241.6	212390	138411	111044	61403.5	805692	142472	69795	107043	319.174	1.672
neg-1.681_569.3177	854931	98445.9	124317	2.67906e+06	295152	106874	3.84586e+06	341236	152565	198424	4.50548e+06	834455	231707	124575	90588.3	190845	7.36108e+06	134470	79562	100420	3.72972e+06	191294	110797	80440	135364	193157	137297	1.03029e+06	69419.8	102367	1.01269e+06	92200.5	152974	264960	98293.9	196623	96149.8	2.60805e+06	569.318	1.681
neg-1.684_287.19582	1.15474e+07	8.80364e+07	1.07181e+08	930783	3.2161e+07	2.28972e+07	2.93857e+07	1.20924e+07	2.10229e+08	1.41735e+08	5.37558e+06	146852	557415	1.596e+07	1.15281e+08	248408	1.19618e+07	8.43957e+07	3.75228e+07	5.57332e+07	432925	8.59783e+07	1.57988e+06	6.64911e+06	1.35679e+08	2.88716e+07	1.91307e+07	1.83182e+06	1.26646e+07	1.21712e+06	1.28916e+07	1.84139e+07	199216	1.44276e+06	6.22101e+07	255892	204778	4.98688e+06	287.196	1.684	arg-leu	Organic acids and derivatives	Carboxylic acids and derivatives	HMDB0028713
neg-1.684_355.18331	675770	3.90517e+06	4.22566e+06	84688.5	1.71199e+06	1.60415e+06	1.39e+06	396900	5.69887e+06	5.87074e+06	194190	93139.7	185725	924877	5.31996e+06	157631	666685	1.83765e+06	1.68549e+06	3.05833e+06	155093	2.91376e+06	244528	363430	3.22988e+06	1.76369e+06	1.21531e+06	51766.8	297576	84551.7	994706	1.24333e+06	126351	306988	3.33951e+06	162404	79087.5	173754	355.183	1.684
neg-1.707_305.998	416944	1.48904e+06	1.48516e+06	74281.6	811200	560758	848775	301554	3.96766e+06	2.71349e+06	246450	83218.2	158684	1.18079e+06	1.59717e+06	138067	325382	761996	705335	1.64705e+06	138993	505150	123239	807623	1.6324e+06	527518	260198	132087	705274	74161.7	424825	346521	110825	217179	1.2747e+06	142447	72341.2	153925	305.998	1.707
neg-1.709_275.14815	309625	2.9469e+06	6.82531e+06	91166.7	2.62821e+06	2.01076e+06	851487	743065	2.17985e+07	2.26399e+07	87024.4	102135	194754	1.20247e+06	2.57363e+06	169451	233140	2.50274e+06	2.07248e+06	7.73613e+06	170587	2.7927e+06	98230.2	234862	5.56511e+06	1.1303e+06	533292	150098	1.69563e+06	91019.5	474277	305122	136016	95082.2	1.80204e+06	174827	88785.2	136866	275.148	1.709	l-alpha-glutamyl-l-lysine	Organic acids and derivatives	Carboxylic acids and derivatives	HMDB0004207
neg-1.712_488.17525	101016	2.29395e+06	1.4571e+06	61059.8	345678	112044	62793.9	89057	1.66188e+06	3.42508e+06	158141	68405.8	130439	151846	1.82715e+06	113492	74936.4	349790	164339	189332	114253	155364	138981	176528	365404	249422	52243.9	120098	278119	60961.3	201373	54906.7	143027	221003	1.31552e+06	117092	113098	48754.2	488.175	1.712	2-fucosyllactose	Organic oxygen compounds	Organooxygen compounds	HMDB0002098
neg-1.723_206.07236	1.90579e+07	5.29939e+07	6.93221e+07	3.34816e+06	3.11531e+07	3.54919e+07	3.24976e+07	9.26782e+06	1.44242e+08	1.03193e+08	1.06918e+07	1.69549e+06	2.38461e+06	3.76221e+07	6.65899e+07	144485	1.51925e+07	2.31446e+07	2.08715e+07	5.27464e+07	8.5893e+06	3.07882e+07	1.08716e+07	3.01795e+07	7.31069e+07	1.93657e+07	1.0116e+07	4.34175e+06	1.89762e+07	3.73719e+06	1.23062e+07	1.01029e+07	395020	8.25034e+06	3.81849e+07	792964	2.05918e+06	8.77829e+06	206.072	1.723	aldicarb-sulfoxide
neg-1.742_277.10954	2.64217e+06	5.22508e+06	1.5305e+07	1.62283e+06	1.61412e+07	5.43391e+06	1.24044e+07	2.74011e+06	2.30426e+07	2.68386e+07	3.59409e+06	478458	281390	4.13224e+06	4.04214e+06	181478	3.46335e+06	5.49458e+06	8.63229e+06	1.30527e+07	1.95236e+06	7.13277e+06	3.31183e+06	2.59186e+06	1.12859e+07	5.70407e+06	2.78793e+06	1.71002e+06	7.50819e+06	447120	4.28138e+06	3.08124e+06	148431	4.29316e+06	1.25319e+07	308669	687943	3.35108e+06	277.11	1.742	etocrilene
neg-1.757_287.19586	1.15082e+07	8.7454e+07	1.06319e+08	1.8013e+06	3.2112e+07	2.28489e+07	2.9336e+07	1.20608e+07	3.83741e+06	901018	3.64954e+06	230644	1.84407e+06	1.59047e+07	1.14444e+08	175884	1.19262e+07	817524	2.8003e+07	5.55383e+07	939740	1.56209e+06	7.37256e+06	6.61112e+06	3.10942e+06	2.88317e+07	1.90891e+07	1.37623e+06	3.60732e+07	3.17368e+06	1.28648e+07	1.56966e+07	448918	7.49331e+06	6.19272e+07	190384	744978	3.88727e+06	287.196	1.757	arg-leu	Organic acids and derivatives	Carboxylic acids and derivatives	HMDB0028713
neg-1.763_535.18861	491299	1.13569e+06	1.6202e+06	79846.4	483643	984345	745042	216725	3.02511e+06	4.22648e+06	80564	92298.5	171258	553421	1.50004e+06	145957	186015	725491	498659	2.08468e+06	154159	896450	129390	439439	1.20916e+06	550919	115284	53941.6	650396	80436.3	154953	175044	114707	65076.8	1.02846e+06	153618	80234.6	65653.2	535.189	1.763
neg-1.769_220.08808	1.64723e+07	3.40996e+07	4.26495e+07	2.56075e+06	2.64209e+07	2.02321e+07	2.57733e+07	7.24186e+06	1.21206e+08	1.28788e+08	5.0252e+06	1.13283e+06	1.27192e+06	1.7972e+07	3.6838e+07	197617	6.23027e+06	2.24525e+07	1.65929e+07	5.23013e+07	981016	2.91307e+07	4.31077e+06	1.18739e+07	6.08843e+07	1.59067e+07	5.93836e+06	1.65129e+06	1.40851e+07	1.01508e+06	6.91992e+06	6.21062e+06	155307	6.79232e+06	2.9777e+07	207989	717251	5.17709e+06	220.088	1.769	5-hydroxytryptophan	Organoheterocyclic compounds	Indoles and derivatives	HMDB0000472	C01017
neg-1.785_228.07466	932084	5.06745e+07	8.66504e+06	455917	1.30259e+07	1.33846e+07	310465	221256	2.59576e+07	7.87802e+07	591733	387837	565549	578190	1.03992e+06	771116	458813	5.13202e+07	1.97419e+07	8.91386e+06	830999	1.19082e+07	987821	651330	5.13064e+07	1.27289e+06	445022	561467	2.73394e+06	522942	3.34681e+06	700195	552117	896104	1.76689e+07	394996	374316	333750	228.075	1.785	2'-deoxyuridine	Nucleosides, nucleotides, and analogues	Pyrimidine nucleosides	HMDB0000012	C00526	Metabolism|Metabolism|Environmental Information Processing	Nucleotide metabolism|Global and overview maps|Membrane transport	Pyrimidine metabolism|Metabolic pathways|ABC transporters	map00240|map01100|map02010
neg-1.794_375.08574	283904	317625	475730	222436	263354	272874	395650	73327.7	212159	4.6511e+06	742161	146250	164775	750647	257035	150693	165447	407769	263324	290106	119153	406720	1.15371e+06	214011	148772	534805	980604	407464	202307	143064	179368	522453	148181	451918	484802	145264	704814	522988	375.086	1.794	2-(2-chloro-1,3-dihydroxy-2-propanyl)-5-hydroxy-11-methyl-1,11-dihydrofuro[2,3-c]acridin-6(2h)-one
neg-1.804_147.9731	4.56401e+07	1.05308e+07	1.37234e+07	9.85308e+07	2.28864e+07	6.50535e+07	1.87679e+07	2.14864e+07	1.47754e+07	1.88386e+07	2.85822e+07	1.34945e+08	1.25272e+08	2.62931e+07	1.28074e+07	7.32416e+07	4.52901e+07	1.08239e+07	3.04191e+07	2.15584e+07	9.88142e+07	1.19177e+07	4.26888e+07	1.36839e+07	9.37061e+06	2.09393e+07	5.07773e+07	3.60447e+07	3.912e+07	5.22531e+07	1.86054e+07	4.41437e+07	7.17347e+07	3.66585e+07	1.59543e+07	7.02917e+07	5.00848e+07	3.69719e+07	147.973	1.804
neg-1.806_331.07634	96159.2	1.4891e+06	695200	357497	1.44971e+07	1.79657e+06	235375	124815	1.76542e+06	8.28127e+06	1.45156e+06	572101	241281	144471	78743	209386	170197	736627	2.82785e+06	2.5009e+06	358700	533201	3.67035e+06	83915.4	3.8581e+06	883248	734130	4.53049e+06	1.7783e+06	191922	1.24496e+06	509561	156892	2.02384e+06	3.97766e+06	211338	314703	225606	331.076	1.806
neg-1.888_336.06813	39541	1.70016e+06	370019	218516	8.39499e+06	1.84294e+06	53748.5	30909.8	1.05657e+06	7.10215e+06	1.29771e+06	1.47183e+06	142672	245506	35250.1	130438	34715.2	484807	3.24794e+06	2.46954e+06	125085	383362	4.38492e+06	29784.3	2.33765e+06	758943	665621	3.84736e+06	2.17434e+06	88844.2	1.41041e+06	574922	153479	3.18877e+06	2.75639e+06	133776	527217	49004.2	336.068	1.888	3,7-dihydroxy-2-(3-methoxyphenyl)-5-chromanesulfinic acid
neg-1.914_238.09534	988664	8.29669e+06	4.79604e+06	426627	1.48282e+07	5.81805e+06	2.16763e+06	1.35909e+06	1.47988e+07	2.83536e+07	2.21555e+06	345822	923671	1.865e+06	5.5092e+06	999483	1.13932e+06	4.64162e+06	6.4571e+06	1.34008e+07	2.197e+06	4.01377e+06	3.77603e+06	1.7103e+06	9.54971e+06	4.45681e+06	1.19498e+07	694995	4.29987e+06	1.3413e+06	3.11905e+06	3.31387e+06	263332	3.45076e+06	5.17125e+06	756771	1.20011e+06	2.9288e+06	238.095	1.914	felbamate	Benzenoids	Benzene and substituted derivatives	HMDB0015084	C07501	Metabolism	Xenobiotics biodegradation and metabolism	Drug metabolism - cytochrome P450	map00982
neg-2.042_402.22303	730938	1.6088e+06	1.4013e+06	70780.4	1.92033e+06	539827	526267	306708	3.30847e+06	3.92706e+06	730266	87187.5	163315	2.5738e+06	1.81174e+06	133802	528431	2.30828e+06	595147	1.94376e+06	388282	2.6031e+06	192188	658343	2.71358e+06	253315	49397.5	379064	1.13278e+06	82135.7	461870	100861	117483	74015	848043	144031	154902	174243	402.223	2.042	spiroxasone
neg-2.087_374.21635	306336	852788	668016	128064	1.46959e+06	338852	228733	206601	6.22253e+06	2.77173e+06	139528	98752.8	285094	303252	888413	150500	168090	721708	693769	2.27642e+06	155917	562164	71229.2	79979.7	1.41426e+06	193102	228659	111490	584937	92097.5	294933	241232	131732	484874	1.09448e+06	275981	70665	179608	374.216	2.087
neg-2.104_602.25533	515630	3.68528e+06	3.8188e+06	116360	977206	1.53595e+06	1.28583e+06	381189	6.80682e+06	6.08711e+06	1.23338e+06	83691.5	159320	4.99362e+06	3.28079e+06	127546	357232	1.49648e+06	1.6653e+06	5.20577e+06	960780	2.2978e+06	691314	648804	4.64239e+06	1.27039e+06	303886	518738	2.21813e+06	685564	699717	1.20076e+06	256061	571282	1.6807e+06	136869	249415	229721	602.255	2.104
neg-2.209_276.07815	1.0539e+06	8.87699e+06	1.14248e+07	482111	7.44284e+06	7.46173e+06	277893	618693	2.70102e+07	1.20951e+07	879764	282088	375859	2.36377e+06	1.8397e+07	488266	573400	4.13571e+06	894364	1.19991e+07	330523	4.15654e+06	295080	961579	6.87987e+06	2.47814e+06	596110	301632	2.32238e+06	678770	2.86965e+06	361407	720909	1.00695e+06	5.05814e+06	372534	107291	77757.5	276.078	2.209	biotin sulfone	Organoheterocyclic compounds	Thienoimidazolidines	HMDB0004818	C20387	Metabolism	Metabolism of cofactors and vitamins	Biotin metabolism	map00780
neg-2.23_248.08313	1.79453e+06	9.83591e+06	1.21733e+07	345024	7.68172e+06	8.3707e+06	430144	1.17523e+06	2.76725e+07	1.49453e+07	1.29691e+06	215728	556011	2.40617e+06	1.83353e+07	330875	1.24051e+06	1.36159e+07	753391	1.68696e+07	222994	1.10165e+07	494315	1.89504e+06	1.55262e+07	1.70861e+06	526995	232909	2.30642e+06	644040	3.83872e+06	681468	441641	1.01613e+06	1.06253e+07	289646	129411	77459.4	248.083	2.23	pyrimethamine	Organoheterocyclic compounds	Diazines	HMDB0014350	C07391
neg-2.363_252.08595	199569	1.65575e+08	3.13807e+07	86964.6	1.50131e+08	3.48518e+07	531092	404540	6.01358e+07	1.29962e+08	3.34448e+06	1.64006e+06	230998	5.64049e+06	2.47452e+06	142159	462386	1.35776e+08	5.58631e+07	2.35082e+07	222674	3.36121e+07	1.23305e+07	164500	2.5117e+08	6.38789e+06	790327	7.80417e+06	2.82275e+07	1.16277e+06	1.99672e+07	791106	127328	1.18e+07	1.22269e+08	143776	652342	44587.6	252.086	2.363	2'-deoxyinosine	Nucleosides, nucleotides, and analogues	Purine nucleosides	HMDB0000071	C05512	Metabolism|Metabolism|Environmental Information Processing	Nucleotide metabolism|Global and overview maps|Membrane transport	Purine metabolism|Metabolic pathways|ABC transporters	map00230|map01100|map02010
neg-2.365_320.0741	160694	7.77235e+06	929276	84918.2	2.34576e+06	877288	295931	190353	1.28569e+06	3.12632e+06	60498.5	85050.4	156648	331393	334092	138814	147953	4.01577e+06	2.51282e+06	604606	139636	1.49421e+06	269869	179642	6.18231e+06	291184	205332	60839.2	1.13778e+06	70683.5	339615	189153	102753	336378	3.87225e+06	140393	62914.4	43538.4	320.074	2.365
neg-2.399_336.09392	979739	2.64187e+06	2.06466e+06	342190	1.77762e+06	1.61822e+06	1.74049e+06	1.03806e+06	4.38323e+06	4.94792e+06	479511	186489	259982	1.58787e+06	2.12757e+06	115216	923215	1.06426e+06	1.52701e+06	2.77628e+06	295754	1.23704e+06	765509	1.06682e+06	2.73811e+06	1.61223e+06	1.0382e+06	156657	1.71375e+06	163907	781884	1.128e+06	104896	768671	1.67735e+06	117601	66593.2	460975	336.094	2.399
neg-2.409_302.13791	5.18841e+06	1.45193e+07	1.18483e+07	1.33922e+06	5.3507e+06	6.70469e+06	6.9203e+06	7.34575e+06	1.9988e+07	3.82377e+07	1.33484e+06	475191	2.26017e+06	1.09819e+07	1.59812e+07	140533	2.66913e+06	8.03735e+06	6.46793e+06	9.97966e+06	1.43115e+06	1.27894e+07	1.55614e+06	5.25717e+06	1.60263e+07	1.06297e+07	4.76327e+06	424076	7.10534e+06	2.28619e+06	5.70271e+06	6.74396e+06	100137	3.17971e+06	1.17107e+07	153606	375718	2.14293e+06	302.138	2.409	histidylphenylalanine	Organic acids and derivatives	Carboxylic acids and derivatives	HMDB0028892
neg-2.415_268.10605	1.98342e+07	5.29527e+07	4.18291e+07	7.01544e+06	3.2111e+07	3.44029e+07	3.30689e+07	6.43601e+06	9.154e+07	9.35835e+07	9.43611e+06	4.33182e+06	6.7287e+06	2.45857e+07	3.4083e+07	2.2545e+06	1.60097e+07	2.10903e+07	2.66955e+07	5.92795e+07	9.5545e+06	2.6396e+07	1.32506e+07	1.73144e+07	5.62335e+07	2.87327e+07	2.20122e+07	2.95051e+06	3.23781e+07	4.3012e+06	1.69574e+07	2.1646e+07	1.26172e+06	1.3253e+07	3.55576e+07	2.03437e+06	2.29428e+06	6.5824e+06	268.106	2.415	ambrette musk
neg-2.438_218.07237	640147	4.6576e+06	5.14708e+06	251995	3.90736e+06	4.0994e+06	86997.3	227171	1.3149e+07	8.31542e+06	451804	163214	377943	867403	6.70659e+06	264434	358885	3.96005e+06	411551	7.09277e+06	358635	3.5447e+06	115693	996329	6.78459e+06	462388	204665	65133.5	906937	242436	1.43877e+06	111032	357325	414107	3.70811e+06	269907	122912	102901	218.072	2.438	1-hydroxypyrene	Benzenoids	Pyrenes	HMDB0013139	C14519	Metabolism|Metabolism	Xenobiotics biodegradation and metabolism|Global and overview maps	Polycyclic aromatic hydrocarbon degradation|Microbial metabolism in diverse environments	map00624|map01120
neg-2.494_388.23232	175901	2.38607e+06	2.64358e+06	81052.3	3.2337e+06	648712	555497	756725	8.64413e+06	4.33587e+06	71170.5	95052.5	177223	452236	1.89021e+06	153342	263468	1.52591e+06	2.05019e+06	4.94343e+06	154230	2.03559e+06	339309	106203	2.91513e+06	1.71859e+06	815121	190972	1.77763e+06	78584.5	508243	900287	108804	510265	2.13859e+06	156112	102890	305914	388.232	2.494
neg-2.534_295.11705	8.9683e+06	3.61197e+07	3.10151e+07	3.62265e+06	1.63796e+07	1.56866e+07	1.82505e+07	1.20934e+07	6.59583e+07	6.53637e+07	8.96797e+06	1.68895e+06	290642	8.14052e+06	2.658e+07	1.08663e+06	1.0261e+07	1.72929e+07	2.0086e+07	2.50568e+07	228323	1.76865e+07	7.0504e+06	1.71644e+07	4.17425e+07	2.17352e+07	1.14931e+07	2.98047e+06	1.74889e+07	4.06822e+06	9.69181e+06	1.47627e+07	915219	1.11366e+07	2.80892e+07	1.04449e+06	1.10799e+06	7.82517e+06	295.117	2.534	norfluoxetine	Benzenoids	Benzene and substituted derivatives	HMDB0060551
neg-2.542_306.08299	892159	2.52289e+06	2.39894e+06	160083	1.21329e+06	2.1639e+06	1.25731e+06	838350	4.4824e+06	5.24809e+06	359529	77851.9	145588	1.67628e+06	2.18983e+06	125970	55253.4	889962	1.4361e+06	2.97114e+06	330795	1.37048e+06	467325	1.62154e+06	2.71841e+06	1.6061e+06	992942	50376.2	1.63521e+06	157310	717287	868887	111491	556340	1.71884e+06	128148	67133.2	394504	306.083	2.542
neg-2.568_238.09541	1.53825e+07	5.15697e+07	5.58734e+07	5.20249e+06	2.14063e+07	4.25553e+07	2.82328e+07	1.71412e+07	1.06332e+08	1.08932e+08	6.78916e+06	2.3505e+06	4.30515e+06	3.21309e+07	4.26664e+07	1.1071e+06	2.00177e+07	1.81545e+07	2.82627e+07	5.58746e+07	127250	2.55744e+07	1.02678e+07	2.84286e+07	5.90021e+07	3.43078e+07	2.04891e+07	2.62729e+06	3.37038e+07	6.612e+06	1.30037e+07	1.76378e+07	815147	1.02768e+07	3.4171e+07	1.21241e+06	1.39849e+06	5.49301e+06	238.095	2.568	felbamate	Benzenoids	Benzene and substituted derivatives	HMDB0015084	C07501	Metabolism	Xenobiotics biodegradation and metabolism	Drug metabolism - cytochrome P450	map00982
neg-2.639_252.11108	3.67029e+06	1.6328e+07	1.77839e+07	2.43501e+06	1.72627e+07	1.69667e+07	1.29869e+07	7.50185e+06	3.48781e+07	5.77647e+07	2.3192e+06	1.15584e+06	1.29784e+06	4.9989e+06	1.90768e+07	205204	5.14632e+06	1.65707e+07	9.98614e+06	2.6761e+07	666233	1.6262e+07	3.64701e+06	2.14269e+06	2.4046e+07	1.13156e+07	5.74975e+06	1.05369e+06	1.26601e+07	762732	6.76298e+06	8.22818e+06	372969	3.28474e+06	1.29777e+07	148054	1.15642e+06	3.21112e+06	252.111	2.639	alanyltyrosine	Organic acids and derivatives	Carboxylic acids and derivatives	HMDB0028699
neg-2.653_258.08507	107502	4.11841e+06	468614	157991	3.8644e+07	2.21853e+06	96391.4	98304.5	1.23257e+06	6.77923e+06	109234	481612	1.10491e+06	222776	97296.5	178654	42838.7	655311	5.3801e+06	1.72187e+06	249515	592682	1.48877e+06	69401.4	1.37382e+07	948780	298471	329256	3.57178e+06	442211	4.11229e+06	164530	166076	2.19759e+06	1.25176e+06	155730	127957	49264.8	258.085	2.653	(1-ribosylimidazole)-4-acetate	Nucleosides, nucleotides, and analogues	Imidazole ribonucleosides and ribonucleotides	HMDB0002331	C05131	Metabolism	Amino acid metabolism	Histidine metabolism	map00340
neg-2.762_309.13261	1.52689e+06	3.36414e+06	6.78987e+06	2.28474e+06	5.8151e+06	2.90116e+06	3.91146e+06	2.93845e+06	9.00187e+06	1.68274e+07	1.42996e+06	774807	474250	1.81495e+06	1.17032e+06	164671	1.0395e+06	2.95855e+06	4.72386e+06	6.45622e+06	1.05024e+06	2.24893e+06	2.58479e+06	278205	4.74926e+06	6.19162e+06	3.18718e+06	1.0863e+06	5.42511e+06	323133	3.27244e+06	2.53419e+06	216688	2.97154e+06	4.69573e+06	121368	411859	2.17398e+06	309.133	2.762	fluoxetine	Benzenoids	Benzene and substituted derivatives	HMDB0014615
neg-2.827_216.14734	1.13173e+07	6.48422e+06	1.22918e+07	5.48918e+06	2.79324e+07	1.66767e+07	1.65546e+07	1.07854e+07	2.96599e+07	7.25335e+07	9.39078e+06	2.48476e+06	7.9742e+06	1.74372e+07	4.94958e+06	1.37794e+06	5.53686e+06	9.3372e+06	7.3768e+06	3.09003e+07	6.82746e+06	6.92423e+06	8.1734e+06	3.16276e+07	1.24312e+07	8.48527e+06	7.74017e+06	7.23787e+06	8.57533e+06	4.78161e+06	1.53172e+07	5.39421e+06	1.91862e+06	7.74053e+06	1.19028e+07	1.48823e+06	5.03253e+06	7.56206e+06	216.147	2.827	valylvaline	Organic acids and derivatives	Carboxylic acids and derivatives	HMDB0029140
neg-3.031_321.18011	1.9937e+06	9.10377e+06	7.71687e+06	124060	3.31875e+06	3.24095e+06	2.33561e+06	2.04775e+06	1.93998e+07	1.11822e+07	394010	42436.5	258767	3.92831e+06	5.88845e+06	69573.8	418495	6.34043e+06	2.25963e+06	5.9781e+06	146184	5.32733e+06	335780	1.67744e+06	1.37742e+07	1.80484e+06	496871	96830.1	3.33236e+06	125157	1.34462e+06	1.12633e+06	51922.4	378423	7.62054e+06	71769.7	37295.6	620083	321.18	3.031	arg-phe	Organic acids and derivatives	Carboxylic acids and derivatives	HMDB0028716
neg-3.032_997.1542	30013.9	9661.62	13238.7	2.44805e+06	88394.3	18292.4	1.38364e+06	89908	13268.9	29904.1	420043	103767	212312	14812	8880.24	4.86833e+06	625803	45040.4	39471.5	12658.2	1.71433e+06	146551	319024	33137.8	8277.2	288487	1.11195e+06	531770	192272	57754.9	155949	615473	3.48742e+06	372249	122725	5.72677e+06	774137	2.30396e+06	997.154	3.032
neg-3.041_216.14728	2.18132e+07	1.0969e+07	1.22918e+07	8.93012e+06	6.30035e+07	2.33425e+07	2.55185e+07	1.96788e+07	5.63549e+07	1.31512e+08	1.97261e+07	3.70631e+06	1.43221e+07	3.70036e+07	9.28511e+06	2.39632e+06	7.38261e+06	1.9578e+07	1.56386e+07	6.34298e+07	7.53082e+06	1.18682e+07	1.36928e+07	7.66606e+07	2.57167e+07	1.5475e+07	1.40203e+07	8.31608e+06	1.57021e+07	3.80687e+06	3.13414e+07	1.14221e+07	1.30731e+06	1.33559e+07	1.9622e+07	1.81046e+06	4.57584e+06	1.23625e+07	216.147	3.041	valylvaline	Organic acids and derivatives	Carboxylic acids and derivatives	HMDB0029140
neg-3.042_389.19137	2.03113e+06	228593	297394	2.19253e+06	347431	93945.5	5.96873e+06	1.87464e+06	412940	208040	2.71931e+06	933109	222818	2.37794e+06	107908	1.08635e+06	3.17465e+06	1.78455e+06	571842	302754	7.0682e+06	2.06292e+06	787416	1.53474e+06	151564	2.53902e+06	648320	1.3895e+06	293227	68671.7	1.24172e+06	886443	504457	490214	828198	314835	848488	5.20636e+06	389.191	3.042
neg-3.042_588.13386	87340.2	121400	638770	3.91377e+06	840742	107206	2.12809e+06	454533	20484.5	160590	602636	642420	334423	72709.1	49161.4	3.72603e+06	717899	179766	464806	142557	1.25748e+06	1.00874e+06	1.78052e+06	1.38611e+06	1.5372e+06	2.79346e+06	3.23439e+06	721615	689158	308946	315703	1.51157e+06	1.10873e+07	896118	651178	4.84789e+06	992097	2.07832e+06	588.134	3.042
neg-3.043_284.13488	993542	461231	465617	360334	2.30726e+06	931937	936909	831755	1.73992e+06	4.86243e+06	621380	126676	471834	1.157e+06	344043	93016.8	264000	558325	507760	2.13075e+06	434133	433457	429855	2.60135e+06	898295	676663	530427	229990	700979	181608	1.19729e+06	460647	77529.7	676459	734718	121807	229608	483295	284.135	3.043	promethazine	Organoheterocyclic compounds	Benzothiazines	HMDB0015202	C07404
neg-3.058_293.13781	1.2558e+06	1.80653e+06	1.51641e+06	1.16167e+06	1.01562e+07	5.13273e+06	2.4248e+06	1.20215e+06	1.09322e+07	1.72772e+07	3.48458e+06	457765	1.25944e+06	3.70237e+06	1.24846e+06	233800	1.46624e+06	1.74085e+06	2.9902e+06	9.39673e+06	1.53836e+06	1.23933e+06	1.13757e+06	3.21829e+06	2.66838e+06	1.20919e+06	1.24785e+06	1.41021e+06	2.15697e+06	558644	4.78438e+06	781953	195463	3.10965e+06	1.66892e+06	106053	796555	1.26519e+06	293.138	3.058	phe-gln	Organic acids and derivatives	Carboxylic acids and derivatives	HMDB0028993
neg-3.067_679.45051	179884	9987.23	8338.26	191388	12184.2	12873.6	502367	40656.4	15791.4	20156.4	538748	21276.1	40758.7	15629	8423.78	35895	1.57821e+06	17898.2	10212.4	12965.4	93786.5	8535.72	15597	19057.7	9344.23	68219	13764.1	83143	10460.3	17240	9639.45	12848.4	27779.2	13695.7	9719.9	36658.3	14713.2	509487	679.451	3.067
neg-3.068_508.14769	118325	1.92801e+06	899256	80363.2	210947	246645	215341	32197	2.56407e+06	634583	107706	40480.8	64997.6	423968	1.78139e+06	74560.9	57177.6	976936	153099	919181	258702	1.11486e+06	51671.3	110387	1.30977e+06	80886.9	30959.8	91445.9	912131	27492.4	414990	34049	60010.1	74886.8	359863	58458.6	35720.3	33243	508.148	3.068
neg-3.077_573.12283	69451.1	436873	682230	3.24318e+06	605490	140136	2.45152e+06	457410	57984.8	81612.4	1.34108e+06	253776	198934	79212	274272	5.5403e+06	1.26544e+06	938057	452109	114641	1.56504e+06	1.24002e+06	1.20616e+06	784809	2.11364e+06	1.79107e+06	2.70565e+06	1.30211e+06	664446	335352	612208	1.19971e+06	7.17043e+06	732588	631471	7.77343e+06	863694	4.89549e+06	573.123	3.077
neg-3.077_589.11818	12334	12708.5	20105.1	557847	103437	11999.7	620670	204130	14719.5	19061.7	161069	179827	128449	14568.2	7721.76	2.15845e+06	323528	260031	81869.4	10588.1	1.03004e+06	56565.2	145061	52383.6	64702.1	254952	975418	299712	288142	32420	76985.3	305275	4.3943e+06	134575	38822.9	9.33679e+06	198321	1.30414e+06	589.118	3.077
neg-3.079_421.16344	3.07738e+06	24148.4	105119	272590	57658.3	26909.6	2.83672e+06	776483	45420.9	35561.1	195416	77860.1	61740.8	163086	13443	123435	432753	191775	379020	25762.1	520749	585716	62316.9	918383	28615.3	704362	451249	249807	139365	60623.6	299482	250915	77536.9	142965	90977.9	75484.2	68409.6	143773	421.163	3.079	topotecan	Organoheterocyclic compounds	Benzopyrans	HMDB0015164	C11158	Organismal Systems	Digestive system	Bile secretion	map04976
neg-3.085_518.11427	381314	408243	188014	760296	136698	31669.9	1.97368e+06	242000	33079.6	45534.1	240058	123383	81646.3	42873.6	245891	168709	658879	1.0373e+06	39674.7	27724	1.92954e+06	716762	140492	551558	737390	554155	492957	569359	368053	106155	522977	494546	899057	171461	326338	788983	135843	1.5056e+06	518.114	3.085	alisertib
neg-3.086_366.14283	2.30447e+06	1.34679e+06	1.7204e+06	6.5555e+06	2.70772e+06	1.72778e+06	2.40156e+06	983126	2.18091e+06	2.03756e+06	5.44785e+06	5.46627e+06	8.69637e+06	2.93522e+06	1.12976e+06	1.20097e+07	3.58917e+06	1.38355e+06	865685	1.75243e+06	4.89235e+06	1.5795e+06	5.91093e+06	2.08507e+06	1.33191e+06	3.32009e+06	5.31496e+06	2.14658e+06	1.04789e+06	2.06459e+06	1.67009e+06	2.63842e+06	5.78322e+06	2.1674e+06	1.46818e+06	7.63152e+06	4.70772e+06	3.87615e+06	366.143	3.086	2-iodohexadecanal
neg-3.09_464.23915	31662.9	55095.6	162890	69668.5	360655	278162	90008.2	46885.8	1.47477e+06	1.63744e+06	141239	29996.3	52156.3	22496.8	51894.5	46249.3	105807	79571.1	246389	1.91135e+06	51199.7	77266.3	167571	53305.4	28318.9	198225	39776	130398	182039	25588.4	190216	55799	68422.3	314209	309584	49445.6	40599.7	99303.6	464.239	3.09	[sthydrox]17beta-hydroxyandrost-4-en-3-one3-d-glucuronide
neg-3.095_459.2458	58547.8	160034	420410	163569	446700	477556	237990	105988	2.63637e+06	1.81277e+06	315442	28441.6	47752.9	20597.5	108937	42344.6	192633	232409	403573	1.85961e+06	46877	604576	271011	241223	282328	205343	57439.5	337463	399490	23428	373018	85191.5	86817	335865	363196	48807.3	37172	164638	459.246	3.095
neg-3.098_266.12685	3.75143e+06	5.03685e+06	3.23452e+06	1.84499e+06	1.54103e+07	4.69775e+06	9.4237e+06	4.09472e+06	2.03999e+07	3.36514e+07	6.88964e+06	990413	1.08327e+06	6.22278e+06	4.57832e+06	459575	5.33321e+06	4.67399e+06	3.39426e+06	1.29743e+07	2.47914e+06	4.16542e+06	1.88855e+06	8.37682e+06	5.58987e+06	1.90387e+06	1.89664e+06	3.95304e+06	2.52467e+06	690282	7.18738e+06	1.82118e+06	252670	2.81948e+06	5.3452e+06	288527	1.48298e+06	3.33477e+06	266.127	3.098	threonylphenylalanine	Organic acids and derivatives	Carboxylic acids and derivatives	HMDB0029068
neg-3.099_222.1004	408541	312631	260463	269199	1.16828e+06	654795	605207	353968	2.57756e+06	3.37729e+06	519252	147238	264493	423649	239715	128436	60064.5	384310	2.13206e+06	793603	87922.3	312798	2.2843e+06	685658	430254	244412	158229	350579	302212	100732	879936	178560	221325	372952	341266	129368	1.95456e+06	369909	222.1	3.099	gly-phe	Organic acids and derivatives	Carboxylic acids and derivatives	HMDB0028848
neg-3.1_512.34341	60393.6	2.7561e+06	2.58891e+06	48813.2	386100	239712	48326.6	37411.5	4.82881e+06	1.96274e+06	39739.1	53867.5	89355.3	119219	2.0776e+06	64074.2	32258.9	254052	530056	909470	86536.9	505594	76638.9	307462	1.74988e+06	82038.1	37506.8	35111.3	527480	49238.4	60052.3	78047.3	217838	38837.2	1.03564e+06	84470.4	33662.2	37374.3	512.343	3.1
neg-3.107_715.33934	122683	1.9331e+06	1.59705e+06	54375	118693	422392	60620.3	77711.6	824864	2.85435e+06	352435	81936.6	44713.2	64320.7	1.36123e+06	35533.6	102348	134004	168621	458083	77331.9	90876.4	499979	211117	136603	280741	20800.1	178529	524239	39386.7	85312.6	130221	72651.4	205229	804729	46844.8	31792.4	115285	715.339	3.107
neg-3.131_1039.00923	26816.9	488588	395804	27691	175684	24424.5	30129.2	16702.6	175237	6.88604e+06	94708.3	40450.7	49235.2	1.06384e+06	4.22782e+06	37082.5	285727	1.42201e+06	22343.8	5.83842e+06	256097	72377.3	25107.1	312238	30730.6	2.16748e+06	928225	31248.8	1.61936e+06	707541	834098	1.9955e+06	230537	19442.9	25731.8	56001.1	19491.5	22775.1	1039.01	3.131
neg-3.133_101.94075	942556	878120	626412	1.45092e+06	484788	754880	834971	481228	789813	375793	687060	1.81775e+06	3.3687e+06	1.22275e+06	603986	3.13026e+06	1.27141e+06	1.00997e+06	475063	1.29051e+06	1.89451e+06	1.15702e+06	672581	583493	1.30438e+06	396850	276514	320466	374549	1.55998e+06	195138	179393	1.21736e+06	443404	693315	2.09038e+06	625427	742742	101.941	3.133
neg-3.133_547.261	1.36109e+06	41288.7	283319	7.32531e+06	234377	107137	5.9909e+06	766075	54504.6	323975	7.06315e+06	1.1108e+06	1.34135e+06	397197	32862.7	340454	6.2319e+06	320168	354364	57216.2	920468	495528	736926	140374	2.72181e+06	901192	792243	3.40574e+06	282640	60047	1.4683e+06	463161	493476	2.10352e+06	504907	884216	1.60009e+06	5.48249e+06	547.261	3.133
neg-3.135_286.11404	589874	3.10234e+06	1.9071e+06	173624	1.31553e+06	2.06757e+06	612846	861936	2.54295e+06	3.21291e+06	231968	203141	633340	1.38708e+06	2.99034e+06	175287	351083	1.13711e+06	1.62476e+06	1.87911e+06	166842	1.30253e+06	665488	616175	2.06628e+06	733861	912129	224912	1.45142e+06	340189	975500	626083	282899	746985	1.9951e+06	101311	218106	303806	286.114	3.135
neg-3.136_436.11698	581604	2.19412e+06	1.55928e+06	111030	896534	2.10365e+06	697442	616893	1.85442e+06	2.11737e+06	148246	121120	728241	1.39545e+06	2.33384e+06	190834	187573	518675	1.50532e+06	1.506e+06	150204	911957	556091	423100	1.51544e+06	540639	647246	113774	857890	149144	506073	534377	277989	622189	1.32812e+06	104771	198960	176906	436.117	3.136	9,10-dihydro-10- (4-hydroxyphenyl) -pyrano [ 2,3-h ] epicatechin-8-one
neg-3.137_548.20828	195694	3.35929e+06	3.35004e+06	335900	651567	318106	840976	92637.4	5.47582e+06	871405	747050	45371.3	55224.4	169564	894642	97470.4	426755	1.88857e+06	475958	995204	382237	1.70495e+06	167397	703231	1.51079e+06	216873	63347.9	702926	647937	73739.4	3.85804e+06	99079.1	175399	321083	1.66098e+06	95020.2	53686.6	289917	548.208	3.137
neg-3.139_218.12643	4.69683e+07	3.10678e+08	2.48354e+08	1.19293e+07	6.92319e+07	1.01093e+08	1.08941e+08	4.816e+07	4.3265e+08	2.98237e+08	2.64764e+07	4.89454e+06	1.7582e+07	9.7065e+07	2.26991e+08	4.97637e+06	2.99118e+07	1.52334e+08	1.00768e+08	1.39631e+08	7.04571e+06	1.92954e+08	2.98366e+07	4.95773e+07	2.7671e+08	6.40074e+07	4.02726e+07	1.15717e+07	6.6548e+07	9.92202e+06	5.67024e+07	3.14253e+07	2.23789e+06	3.61383e+07	1.61967e+08	4.12523e+06	8.67693e+06	2.42522e+07	218.126	3.139	meprobamate	Organic acids and derivatives	Carboxylic acids and derivatives	HMDB0014515
neg-3.14_627.25168	25880.4	36148.7	25857.6	3.238e+06	236852	26283.9	1.65024e+06	167600	47719.4	54554.8	2.56313e+06	1.36509e+06	68349	29915.8	28849.6	1.08057e+06	1.41635e+06	156247	33841	109390	879723	77692.4	816953	74480.7	31877.1	335352	702906	1.30859e+06	168263	64374.1	458389	421142	429659	535193	129552	1.44353e+06	818572	2.31247e+06	627.252	3.14	tri-n-acetylchitotriose	Organic oxygen compounds	Organooxygen compounds	HMDB0006698
neg-3.142_248.08305	261562	1.21683e+06	2.74961e+06	55748.4	1.32111e+06	503304	166161	257072	2.26157e+06	894699	251073	130575	174239	120784	1.41917e+06	109629	256803	2.1281e+06	237918	1.06139e+06	162647	550837	179312	145564	1.69619e+06	267355	137233	118515	105979	101514	359146	162613	291413	129287	833765	112689	164413	153851	248.083	3.142	pyrimethamine	Organoheterocyclic compounds	Diazines	HMDB0014350	C07391
neg-3.147_305.08594	842330	8.4721e+06	2.66538e+06	43593.4	2.53835e+06	3.4253e+06	104211	93183.1	3.9365e+06	8.11769e+06	86348.8	58664.6	920348	289807	1.81314e+06	81450.2	105787	1.61159e+06	3.54117e+06	959042	124611	2.07132e+06	251494	319853	7.47752e+06	518818	42029.2	148261	593203	91566.9	721394	273240	176439	492787	1.58235e+06	80974.5	46637.4	150858	305.086	3.147	convicine				C08430
neg-3.15_268.08087	165411	6.71186e+07	5.36148e+06	48393	1.4079e+07	1.12e+07	260797	147007	1.90689e+06	5.16693e+06	736510	764532	325353	1.2712e+06	552191	183290	215351	1.29171e+07	3.53659e+07	1.90597e+06	259172	7.66058e+06	4.58456e+06	102878	5.32069e+07	1.55937e+06	133408	1.03853e+06	5.61138e+06	533828	3.32495e+06	220899	120249	3.93166e+06	2.55154e+07	45153.8	552088	42468.6	268.081	3.15	inosine	Nucleosides, nucleotides, and analogues	Purine nucleosides	HMDB0000195	C00294	Metabolism|Metabolism|Environmental Information Processing	Nucleotide metabolism|Global and overview maps|Membrane transport	Purine metabolism|Metabolic pathways|ABC transporters	map00230|map01100|map02010
neg-3.152_115.06312	551186	1.16008e+06	3.46437e+06	540978	2.00122e+07	4.27506e+06	1.37864e+06	555749	1.82137e+07	9.19452e+06	321563	344882	247160	684669	2.71534e+06	324059	418433	1.2219e+06	2.48062e+06	4.31401e+06	546914	4.42803e+06	1.16422e+06	115001	5.85102e+06	1.62607e+06	1.49174e+06	1.2239e+06	814691	178731	476658	859050	452801	851798	3.55255e+06	102866	390343	449828	115.063	3.152	d-proline	Organic acids and derivatives	Carboxylic acids and derivatives	HMDB0003411	C00763	Metabolism|Metabolism	Amino acid metabolism|Global and overview maps	Arginine and proline metabolism|Metabolic pathways	map00330|map01100
neg-3.154_193.04079	1.09673e+06	4.33234e+06	1.60266e+07	1.95537e+06	1.14874e+08	2.16655e+07	5.165e+06	1.30148e+06	1.058e+08	3.44699e+07	942609	2.21882e+06	1.65471e+06	1.51593e+06	8.51053e+06	1.44335e+06	539808	1.44764e+06	1.24711e+07	2.19637e+07	2.70426e+06	1.61113e+07	5.69285e+06	444005	3.29833e+07	8.63958e+06	4.1961e+06	4.45486e+06	3.10702e+06	1.67304e+06	1.87483e+06	2.66633e+06	478076	3.70818e+06	1.59261e+07	166021	1.77462e+06	1.31385e+06	193.041	3.154
neg-3.155_680.43429	931466	35950.8	57556	1.44845e+07	24949.4	26140	8.45553e+06	1.19725e+06	47458.2	52650.5	2.2964e+06	3.50928e+06	44992.5	29849.9	28691.7	36524.9	7.41678e+06	56845.3	22800.7	30587.1	500675	73304.7	747022	43414.4	31702.6	1.9503e+06	952805	983521	30929	36879.5	25347.9	555859	62536.7	436974	26444.5	648361	559839	4.40334e+06	680.434	3.155	13-sophorosyloxydocosanoic acid				C18191
neg-3.165_198.0639	185510	606202	204176	76715.6	1.26637e+06	789537	81284.8	90096.9	2.40388e+06	1.02342e+06	112993	92051.3	182835	415110	452486	161005	66618.8	88392.4	320624	979085	141006	75962.5	350696	55436.6	683585	284603	537378	151158	272078	248832	156879	246837	276853	375243	183385	162632	201461	65455.1	198.064	3.165	(s)-2-amino-3-(3-hydroxy-4-oxo-4h-pyridin-1-yl)propanoate	Organic acids and derivatives	Carboxylic acids and derivatives	HMDB0015188	C04771
neg-3.17_532.32239	60528.7	22373.1	21065.6	8.50153e+06	16890.2	15970.3	2.27392e+06	271240	51103.2	67435.6	1.03421e+06	3.11227e+06	84135.3	22859.3	19589	46443.3	1.01397e+07	23040.3	17791.4	24417.5	2.16079e+06	21010.1	232064	17295	23116.5	897765	481967	120096	13396.6	23301	18200.1	258200	103251	58117.6	20812.5	652368	353148	2.24897e+06	532.322	3.17	ic202b
neg-3.172_436.24353	286669	551457	329033	150537	923051	389911	422698	88450.1	6.42747e+06	1.2368e+07	564031	41604.1	63837.6	261911	347693	56499.7	236265	655862	546932	2.96721e+06	87406.3	400970	87754.9	143867	218306	84525.5	59274.3	620486	288574	38099.2	3.81012e+06	65732.8	65409	266087	422253	51029.1	106977	101944	436.244	3.172
neg-3.173_475.17376	771614	1.38007e+06	950694	252973	913385	1.11162e+06	1.03885e+06	249866	1.85863e+06	1.52637e+07	751892	77824.5	164586	2.65537e+06	1.35945e+06	130616	321195	2.51461e+06	617535	910001	265577	2.72333e+06	405539	1.00871e+06	1.74798e+06	502394	281225	432632	625703	242895	521358	455839	333506	213588	865813	91616	192136	195423	475.174	3.173
neg-3.177_259.15316	1.30757e+07	6.10171e+07	6.55777e+07	7.67505e+06	2.68747e+07	1.76406e+07	4.28182e+07	1.57942e+07	1.10679e+08	9.25007e+07	6.29483e+06	3.18822e+06	5.83565e+06	1.79679e+07	6.07149e+07	1.96553e+06	5.69169e+06	4.22326e+07	4.50566e+07	6.16191e+07	2.67418e+06	4.86965e+07	1.30867e+07	4.02541e+06	5.72091e+07	3.09531e+07	2.21286e+07	1.02143e+07	2.31758e+07	5.69073e+06	4.66729e+07	1.78829e+07	1.49693e+06	1.79293e+07	7.55056e+07	1.01853e+06	4.42896e+06	7.69633e+06	259.153	3.177	leu-gln	Organic acids and derivatives	Carboxylic acids and derivatives	HMDB0028927
neg-3.178_359.0782	390248	1.41708e+06	1.18478e+06	190190	622993	362479	1.06475e+06	364340	1.32276e+06	1.97726e+06	184463	93262	157495	547482	1.27864e+06	54377.7	165573	818558	1.38755e+06	1.35232e+06	44892	1.08306e+06	400881	74142.2	1.22565e+06	903078	634928	281988	610915	100248	928531	614676	40511.8	483547	1.4414e+06	66814.3	145165	242209	359.078	3.178
neg-3.186_354.15391	1.67248e+06	467749	820948	609363	124106	176269	1.33184e+06	398435	858088	82714.5	958106	1.00233e+06	5.19321e+06	1.65456e+06	141505	958553	633179	618506	112464	623456	406900	895967	790883	816694	2.03094e+06	833045	1.04603e+06	423601	57296.1	734315	182878	284398	722082	233227	520058	561087	770530	502025	354.154	3.186
neg-3.187_688.41304	22026	23507.7	19915.2	1.03961e+06	15494.6	14866.2	526307	171808	24990.7	42618.5	167211	733972	102360	19220.2	20086.5	28974.2	1.19076e+06	18564	18425.4	26507.9	23847.2	18337.2	21638.3	10446.8	21276.9	68978.5	54223.9	48221.1	11760	19821.3	20073.3	50421.9	31471.9	18582.7	19024.3	498339	102132	491186	688.413	3.187	(2r)-3-(phosphonooxy)-1,2-propanediyl (6z,9z,12z,15z,6'z,9'z,12'z,15'z)bis(-6,9,12,15-octadecatetraenoate)
neg-3.187_715.30311	52876.2	2.31501e+06	2.9138e+06	352505	337642	835097	245450	102416	1.39041e+06	3.08686e+06	582792	47482.3	42762	846796	1.458e+06	35567.9	102927	328783	461582	493790	28597.6	109555	481950	258051	534355	1.12594e+06	90429.8	337016	537652	18663.7	670360	223030	142875	432747	1.91487e+06	27832.7	75376.6	515847	715.303	3.187
neg-3.188_202.13157	1.97106e+07	7.67818e+07	4.73009e+07	5.60788e+06	2.85301e+07	3.1437e+07	3.78988e+07	1.43836e+07	1.04606e+08	1.61248e+08	5.05659e+06	2.94685e+06	5.59731e+06	2.18926e+07	9.12616e+07	2.20985e+06	6.9864e+06	4.23234e+07	3.70443e+07	7.15707e+07	2.32017e+06	5.24469e+07	9.57768e+06	2.77934e+06	7.7368e+07	2.41481e+07	1.97971e+07	6.226e+06	1.84722e+07	3.76627e+06	2.77569e+07	1.75261e+07	1.35442e+06	1.51923e+07	4.00995e+07	913521	3.22415e+06	4.92327e+06	202.132	3.188	mfcd00025555
neg-3.196_729.4756	28964.4	42746	30629	4.7953e+06	20952.2	20959.6	67911.3	219671	35264.6	68694.9	169662	2.11832e+06	54931.8	25648.4	30267.9	45784.1	526310	24160	31423.5	36660.2	772340	28967	353501	12373.6	36575	1.47828e+06	412901	56126.8	13171.5	19005.8	30446.9	311227	35146.6	113934	35271.2	311736	51822.4	748140	729.476	3.196
neg-3.2_570.2588	483984	247577	115481	778660	19600.7	21558.6	1.55784e+06	99090.7	32990	89539	580490	150978	37934.2	23994	130068	121183	1.07985e+06	288755	29396.6	34295.5	58890.7	27098.5	121571	225316	275793	92453.4	25929.7	152624	14722.3	17779.8	48509.5	33513.1	156293	73869.4	32996.1	86577.6	210625	429352	570.259	3.2
neg-3.201_456.18681	1.01627e+06	60584.2	24007.3	1.67692e+06	173466	143476	690802	324747	323827	417001	662034	524123	671530	265245	31456.4	930773	754658	452746	114546	136231	208042	252632	216345	707166	216493	157820	158406	531813	97812.1	308437	103872	46521.2	648047	103974	190494	846548	432780	520930	456.187	3.201
neg-3.204_332.16978	458894	2.20651e+06	5.35604e+06	765216	1.8559e+06	1.40965e+06	997209	887150	7.43782e+06	1.36264e+07	504059	279896	177463	544247	2.08483e+06	77597.8	286119	2.95099e+06	3.386e+06	9.61133e+06	56388.5	3.78426e+06	980708	109004	4.68356e+06	1.28705e+06	881858	970010	1.33089e+06	87119.8	2.27904e+06	916708	76685.2	1.0277e+06	1.16066e+06	51597.6	418653	286633	332.17	3.204
neg-3.207_484.1808	1.029e+06	1.64861e+06	846591	4.93981e+06	155287	56983.3	3.61093e+06	857373	879634	131327	3.0162e+06	1.3884e+06	649663	558827	440344	1.86902e+06	4.18664e+06	3.6445e+06	317934	245780	2.42137e+06	2.48108e+06	1.09591e+06	388554	5.65388e+06	1.76928e+06	827725	1.83678e+06	20467.1	189064	1.7514e+06	944817	2.39096e+06	733140	3.51836e+06	838327	544317	7.79216e+06	484.181	3.207	halobetasol propionate	Lipids and lipid-like molecules	Steroids and steroid derivatives	HMDB0014734
neg-3.209_466.24601	731347	248962	491230	56995.5	246864	150661	862027	64886.9	826088	4.23353e+06	98076.7	30570.7	46305.4	325581	506545	38146.9	25733.6	555821	539373	2.45135e+06	27144.1	600027	289296	90174.3	1.0275e+06	555310	214847	116796	50024.4	23156.6	429600	253337	25030.7	327227	589041	24590.7	62284.8	22646.4	466.246	3.209	(5e,9z,13z,23z)-6-bromo-5,9,13,23-hexacosatetraenoic acid
neg-3.209_499.27659	342393	1.55357e+06	1.34656e+06	309377	257814	231609	615927	180596	753914	2.96587e+06	478465	119668	112270	340439	511978	229584	178887	551060	708312	1.66666e+06	55595.7	754550	617888	75897.9	1.0313e+06	510646	286493	623080	131530	78440.8	788518	498832	50706.8	558343	1.05359e+06	49815.4	383813	325122	499.277	3.209	aconine				C19990
neg-3.212_144.12606	1.36476e+06	5.41676e+06	3.30005e+06	728633	757815	1.09848e+06	1.78965e+06	501411	3.4656e+06	6.74137e+06	830299	490271	966465	1.26656e+06	4.1524e+06	293758	293409	1.49026e+06	3.22276e+06	3.50744e+06	406227	2.40158e+06	1.48459e+06	464272	4.35856e+06	1.9113e+06	1.46386e+06	667620	516110	897105	2.13283e+06	1.76433e+06	254540	1.62865e+06	3.68481e+06	135653	448744	524697	144.126	3.212	acetylcadaverine	Organic acids and derivatives	Carboxylic acids and derivatives	HMDB0002284
neg-3.212_188.11592	2.84247e+07	1.46192e+08	9.3843e+07	1.64001e+07	2.12672e+07	3.9398e+07	5.19941e+07	1.41426e+07	8.22429e+07	1.84509e+08	1.60166e+07	9.90189e+06	2.05461e+07	3.19302e+07	1.42018e+08	9.33712e+06	8.84008e+06	4.77137e+07	7.73388e+07	9.76672e+07	1.06364e+07	5.83016e+07	3.52365e+07	1.09936e+07	1.11739e+08	5.73749e+07	4.64283e+07	2.05557e+07	1.25915e+07	2.32979e+07	5.94685e+07	3.90638e+07	6.21773e+06	3.63356e+07	1.07832e+08	3.69114e+06	1.04353e+07	1.34635e+07	188.116	3.212	glycyl-l-leucine	Organic acids and derivatives	Carboxylic acids and derivatives	HMDB0000759	C02155
neg-3.213_232.14211	5.71943e+07	1.73351e+08	1.01155e+08	9.4729e+06	2.29967e+07	1.66964e+07	6.67406e+07	1.59654e+07	1.07142e+08	2.51923e+08	9.46025e+06	5.99173e+06	2.87803e+07	3.09116e+07	1.38711e+08	4.24471e+06	6.46855e+06	5.61011e+07	6.53698e+07	1.05098e+08	5.71551e+06	6.79032e+07	2.32393e+07	1.41006e+07	1.32233e+08	7.06561e+07	5.00658e+07	1.10905e+07	1.20512e+07	1.3272e+07	5.81962e+07	5.22576e+07	2.79562e+06	2.30648e+07	1.05196e+08	1.90383e+06	5.08189e+06	6.27245e+06	232.142	3.213	mebutamate
neg-3.213_450.26913	1.49252e+06	9.21295e+06	7.38351e+06	179343	750208	363211	4.56358e+06	400635	5.54155e+06	1.50439e+07	369304	61766.7	80261.7	813838	6.17887e+06	34305.8	97871.7	3.34634e+06	2.88114e+06	5.64091e+06	24410.9	4.36027e+06	1.05558e+06	199409	9.60266e+06	3.18351e+06	1.53133e+06	438957	391400	64385.3	2.48817e+06	1.53881e+06	22510.3	1.15245e+06	5.39687e+06	22114.6	29320.6	174469	450.269	3.213
neg-3.213_498.26943	914577	1.82196e+06	1.43254e+06	520154	434963	371744	1.63426e+06	218480	1.95657e+06	1.02673e+07	310568	74744.5	86907.5	517730	1.03517e+06	71595.3	69765.8	704149	1.35871e+06	4.37232e+06	50944.9	746685	742303	121263	2.62758e+06	1.37189e+06	664748	335263	322319	64212.9	1.34969e+06	773603	46978.5	1.40514e+06	1.89111e+06	46152.7	48197.7	350959	498.269	3.213
neg-3.214_303.17936	1.19103e+06	2.79251e+06	4.12408e+06	316034	2.68908e+06	787588	502317	1.08012e+06	7.84474e+06	2.43893e+07	159161	231572	223080	507192	4.79939e+06	109255	277799	2.28404e+06	4.42448e+06	8.09484e+06	49262.8	3.48419e+06	122324	208167	5.33284e+06	1.03948e+06	623362	477246	1.43556e+06	48121.7	2.34363e+06	700466	51416.5	390019	1.5204e+06	44266.9	195212	249798	303.179	3.214
neg-3.218_463.26442	2.82271e+06	7.34968e+06	5.79772e+06	603358	621283	743908	3.09972e+06	470689	3.26193e+06	1.1247e+07	680614	202395	84400.1	1.64338e+06	5.57386e+06	35606.4	112301	2.71067e+06	3.69524e+06	4.92539e+06	25336.4	3.40804e+06	2.317e+06	135392	7.16192e+06	4.22926e+06	2.25297e+06	1.03242e+06	531776	167492	1.84069e+06	2.35891e+06	27005.6	2.33588e+06	5.44002e+06	22953	294885	445616	463.264	3.218
neg-3.219_477.27983	860919	3.73391e+06	3.23178e+06	98000.8	179783	163771	1.59197e+06	186507	1.78646e+06	6.11638e+06	96542.2	91492	51527.2	396520	3.24958e+06	46464.8	57711.8	1.559e+06	1.46654e+06	2.66554e+06	30205.1	1.95513e+06	487617	58246.5	4.13598e+06	1.58302e+06	669056	186083	174493	56507.8	908002	644670	32195.1	621209	2.38532e+06	27363.8	31348.6	69205.3	477.28	3.219
neg-3.233_500.36915	1.55523e+06	993874	1.65739e+06	311884	237609	70769.3	617895	74358.9	360462	1.06014e+06	181040	151442	44237.6	153892	383649	117882	110980	729042	706509	1.23003e+06	20829.3	1.05362e+06	562963	382065	593505	602308	298630	2.87966e+06	336785	39953.4	2.65372e+06	444624	85346.1	595082	967525	24461.4	388911	40994.7	500.369	3.233
neg-3.234_519.29054	904050	1.99672e+06	1.9952e+06	84918.1	205478	236426	1.38128e+06	158900	1.13151e+06	5.28308e+06	110025	29259.9	35712.8	415597	2.05376e+06	34697.4	45572.6	1.09122e+06	1.65552e+06	2.61305e+06	17625	1.31823e+06	584509	13269.1	3.01837e+06	1.34918e+06	720858	344175	128760	24110.1	825613	638036	24041.5	614807	1.79235e+06	20698.5	55739.3	61675.4	519.291	3.234
neg-3.237_753.36726	62817.3	70914.3	759507	816978	145565	67275.8	159241	297571	184193	1.15257e+06	623351	121903	50007.1	144706	67936.3	54404.8	418523	76691.2	202214	948804	23545.8	65085.2	634859	95037.2	59092.4	2.06677e+06	47188.3	312573	56736.3	32209.5	296956	398768	32117.8	308833	670469	27651.7	62857.2	441073	753.367	3.237
neg-3.238_259.15317	5.42714e+07	1.31822e+08	1.61647e+08	4.59143e+07	5.1246e+07	3.79495e+07	9.75339e+07	1.80059e+07	5.90427e+07	2.80394e+08	1.53577e+07	2.97406e+07	1.45502e+07	2.83421e+07	1.22235e+08	6.42781e+06	9.81704e+06	4.60967e+07	1.97698e+08	1.84396e+08	3.57899e+06	7.57459e+07	1.01519e+08	1.07093e+07	1.20591e+08	1.67588e+08	1.03539e+08	2.60942e+07	4.56022e+07	2.27761e+07	5.04992e+07	9.05948e+07	4.8676e+06	1.27065e+08	1.38614e+08	3.89988e+06	1.78749e+07	2.31965e+07	259.153	3.238	leu-gln	Organic acids and derivatives	Carboxylic acids and derivatives	HMDB0028927
neg-3.258_417.18591	1.11251e+06	5.35237e+06	5.51438e+06	1.34326e+06	1.1183e+06	1.18933e+06	3.22518e+06	519294	2.20907e+06	5.43735e+06	2.27654e+06	257259	121686	1.19931e+06	4.23206e+06	202810	1.45809e+06	1.49879e+06	1.95689e+06	3.56317e+06	670527	1.70364e+06	1.15554e+06	485001	1.81687e+06	2.19677e+06	918936	2.31627e+06	1.34528e+06	212807	2.12655e+06	846217	269226	1.50377e+06	2.43741e+06	93805.8	639683	1.28383e+06	417.186	3.258
neg-3.259_616.27124	310079	1.44072e+06	1.74192e+06	962902	404127	431128	778072	57630.2	1.24738e+06	4.96058e+06	542731	147325	180825	3.57287e+06	1.33975e+06	147906	155247	243701	447183	3.29466e+06	27569.9	566438	279479	61900.2	1.28688e+06	991177	621128	297132	174488	406063	893242	364187	110043	452531	541729	35241.2	88265.1	279058	616.271	3.259
neg-3.287_447.19642	945964	3.29256e+06	3.22995e+06	1.89566e+06	324852	755230	614091	418010	3.57588e+06	5.18352e+06	794280	131592	153686	1.36188e+06	1.90611e+06	279474	257537	1.68103e+06	1.59026e+06	4.08917e+06	43989.3	2.04677e+06	906138	365202	2.00684e+06	1.11486e+06	414083	353546	1.21891e+06	50246.8	516015	657984	135020	409407	3.64352e+06	822184	72178.7	64185.2	447.196	3.287
neg-3.294_1713.88042	2.13787e+06	79062.7	504957	6.15479e+06	50077.7	36308.5	5.43204e+06	363690	54664.9	118598	4.07786e+06	2.02949e+06	1.70625e+06	264349	81308.6	3.62632e+06	2.97373e+06	1.23316e+06	74439.4	205081	236164	1.10783e+06	161813	29420.1	156160	689619	1.72011e+06	5.48605e+06	174537	71072.4	4.0144e+06	886035	1.90204e+06	962123	337885	428686	1.733e+06	2.62329e+06	1713.88	3.294
neg-3.295_390.17498	591851	4.62179e+06	3.55578e+06	722770	1.32575e+06	1.54409e+06	1.66871e+06	299964	5.10421e+06	6.7343e+06	1.27322e+06	242914	106935	1.19346e+06	3.443e+06	351870	695580	1.72482e+06	1.68559e+06	3.22189e+06	147850	1.45942e+06	684818	460309	4.10788e+06	2.04396e+06	830122	637592	1.23438e+06	146263	1.42854e+06	667689	280078	891067	2.52557e+06	115916	537650	791545	390.175	3.295
neg-3.298_588.28806	340113	179095	96938.8	8.64143e+06	99401.7	52558.5	4.14326e+06	491456	131887	1.24278e+06	3.88245e+06	6.319e+06	496788	72301.9	235006	8.08599e+06	2.94244e+06	160418	153220	369103	460407	344586	2.28965e+06	34981.2	192321	918610	2.83588e+06	5.77498e+06	170500	125635	553845	1.22855e+06	4.5252e+06	2.13645e+06	390848	2.96206e+06	5.18394e+06	4.03922e+06	588.288	3.298
neg-3.299_591.28729	609831	78314	58810.8	2.48604e+07	128261	49581.3	4.2495e+06	655276	124416	365330	6.14796e+06	2.22156e+07	1.97532e+06	68206.3	235006	3.30382e+07	2.13158e+06	67401.8	765078	478522	1.3348e+06	274630	1.00769e+07	28665.7	202253	2.11424e+06	9.38574e+06	5.89054e+06	242159	580033	1.16164e+06	4.76798e+06	1.94216e+07	5.00264e+06	183462	1.15075e+07	2.23534e+07	1.04839e+07	591.287	3.299
neg-3.303_367.17421	645924	2.43253e+06	4.59134e+06	154383	1.53281e+06	769698	602766	868202	8.88294e+06	2.39182e+07	102511	164113	247330	807906	3.58852e+06	96963.6	491970	2.71866e+06	2.27868e+06	6.34908e+06	56006.4	4.39952e+06	94589.4	253658	7.01205e+06	880345	604025	177365	1.90116e+06	53561	729346	670978	72565.9	205759	1.93745e+06	39287.3	163407	139391	367.174	3.303
neg-3.303_542.3069	7.12226e+06	254135	883678	3.7622e+07	207279	91155.9	5.52e+06	1.13439e+06	145658	177616	1.92067e+07	1.34702e+07	1.04668e+06	181130	124893	786214	2.37522e+07	311411	193582	315194	8.59112e+06	197872	1.06687e+06	2.38108e+06	199551	882904	1.25448e+06	5.49962e+06	342544	98703.8	744164	745969	715607	889754	467097	1.77304e+07	1.68307e+06	1.31925e+07	542.307	3.303
neg-3.309_205.98868	141475	151110	115361	96829.6	1.1048e+06	77650	581763	73748.4	104479	164407	88781.1	86728.4	1.49891e+06	133791	645587	461121	1.32473e+06	132213	107229	1.53723e+06	835024	163114	296017	56229.7	123566	117251	130050	67358.6	56982.6	83274.6	184422	108873	3.96722e+06	177345	131339	135054	137006	4.31805e+06	205.989	3.309	5-sulfooxymethylfurfural	Organic oxygen compounds	Organooxygen compounds	HMDB0059752
neg-3.31_529.23848	197365	1.53213e+06	319606	366468	981445	712924	193281	202967	6.19646e+06	7.35762e+06	193879	93330.4	59590.9	816332	391418	108467	167797	142711	299540	1.81956e+06	647434	156823	253553	298863	165904	292036	119700	233693	209280	100656	245047	197123	86945.4	360460	202463	60640.1	107349	349796	529.238	3.31
neg-3.311_317.195	453628	2.50898e+06	6.19579e+06	207896	1.72255e+06	853110	1.25577e+06	1.61417e+06	8.25293e+06	1.63785e+07	72320.7	81005.3	223846	490661	1.56423e+06	90921.3	475665	2.84972e+06	1.72685e+06	5.04276e+06	61980	3.44012e+06	261095	100604	4.11249e+06	862854	952479	244919	1.38608e+06	165327	1.09899e+06	655304	73343.3	344431	2.94431e+06	44191.2	106394	220742	317.195	3.311
neg-3.312_302.09334	4.11554e+06	218489	147451	198559	192004	116873	322727	686817	133542	210140	191765	206689	1.53174e+06	2.9756e+06	177660	236098	1.27589e+06	184100	137056	176249	218294	456706	272537	1.01772e+06	175684	287503	249498	88067.4	86429.7	246015	90141.2	816035	731015	154933	167873	103398	188349	309259	302.093	3.312	3-[(3-hydroxy-4-nitrosophenyl)(propyl)amino]-1-propanesulfonic acid
neg-3.314_535.30098	939769	78365.2	58684.1	1.235e+06	375377	46289.3	1.49492e+06	195583	119115	97361.7	1.82438e+06	673786	312852	165596	68227.9	812001	1.02309e+06	203833	70318.6	396467	556151	80019.4	128967	382251	146707	264405	403750	699688	127812	82021.8	678137	132782	495692	233006	130368	720470	514800	922460	535.301	3.314
neg-3.319_467.2017	625559	359298	278701	1.23261e+07	291784	100182	5.61738e+06	3.34596e+06	387060	67434.3	3.87264e+06	6.58315e+06	434353	832307	192240	451109	7.06693e+06	771430	487927	350763	1.26473e+06	932066	1.91868e+06	549514	564258	3.43512e+06	1.43229e+06	2.28533e+06	339929	224487	348371	1.59041e+06	723639	2.93941e+06	330256	1.17825e+06	2.67974e+06	7.48509e+06	467.202	3.319
neg-3.321_289.16387	2.54697e+06	1.94232e+06	8.3161e+06	1.53773e+06	7.79409e+06	3.90148e+06	4.65012e+06	5.12372e+06	5.68117e+06	2.74807e+07	1.49056e+06	1.47572e+06	1.93531e+06	2.46201e+06	7.15208e+06	438311	2.24655e+06	5.17447e+06	1.08172e+07	1.34812e+07	157810	6.64983e+06	1.68463e+06	463522	4.41882e+06	4.82216e+06	3.12464e+06	1.31452e+06	5.41209e+06	485995	1.02037e+07	6.0278e+06	656083	1.96744e+06	2.43869e+06	117626	733405	2.43077e+06	289.164	3.321
neg-3.322_262.06216	97127.3	2.42217e+06	421962	56013.3	2.78302e+06	1.21248e+06	59652.9	37854.1	6.82822e+06	3.46012e+06	46114.6	42032.3	51898.8	595385	1.11635e+06	50305.9	54727.6	50627.7	375987	1.58102e+06	61554.1	191792	71702.4	6.46963e+06	1.56539e+06	143287	76841.4	32596.6	200931	193826	137857	204082	38121.5	153791	407650	41195	35139.8	50371.1	262.062	3.322	furano [ 2",3":6,7 ] aurone
neg-3.324_325.20027	2.21808e+06	1.03097e+06	265381	1.74601e+06	1.25394e+06	1.22349e+06	3.09816e+06	2.01322e+06	970966	4.21822e+06	975733	3.31611e+06	2.88903e+07	4.35919e+06	623347	6.65968e+06	2.13979e+06	493746	2.20442e+06	1.15955e+06	2.41085e+06	632543	2.47001e+06	1.71349e+06	2.04225e+06	3.69134e+06	2.88736e+06	798036	1.09323e+06	5.57663e+06	189859	2.32461e+06	7.29391e+06	1.7561e+06	262047	1.45133e+06	2.75052e+06	1.22388e+06	325.2	3.324
neg-3.326_487.27955	134302	1.34811e+06	311171	93268	137531	122839	102790	183812	425690	1.35553e+06	146162	126546	80185.1	222989	164663	74261.2	92182	208161	98589	72503.5	104164	105329	203187	190457	65657.3	334672	65937.3	140123	100076	36892.2	98263	404989	103004	125654	512689	70387.2	81626.2	166156	487.28	3.326
neg-3.329_601.38063	686016	37788.8	35384.4	8.528e+06	35661.1	30209.4	347738	428433	45324.2	60940	536707	3.48487e+06	87272.7	43528.3	38862.4	41025	3.64564e+06	52990.6	33024.7	40516.2	1.48652e+06	40228.5	285109	188632	36690.4	1.82144e+06	437760	193437	32878.8	20616	29871.3	316949	56175.5	213512	34189.7	319922	123168	1.91856e+06	601.381	3.329
neg-3.333_232.08826	186013	5.73837e+06	1.72581e+06	173062	929928	479820	361264	228368	3.44666e+06	4.22042e+06	170818	115351	242373	1.08135e+06	4.25221e+06	124601	172780	1.1298e+06	1.0417e+06	943621	187568	1.25624e+06	301568	220712	2.9766e+06	601050	221464	224974	848808	579706	270617	245325	104630	462816	2.16445e+06	126910	104996	196137	232.088	3.333	1-methoxypyrene	Benzenoids	Pyrenes	HMDB0060324	C18259	Metabolism|Metabolism	Xenobiotics biodegradation and metabolism|Global and overview maps	Polycyclic aromatic hydrocarbon degradation|Microbial metabolism in diverse environments	map00624|map01120
neg-3.335_234.10371	1.58824e+06	6.17261e+06	3.00906e+06	732626	1.85742e+06	1.19034e+06	620189	3.16668e+06	4.38977e+06	8.4888e+06	735575	1.01513e+06	922439	993416	5.84436e+06	958757	838819	3.06749e+06	3.08782e+06	2.79488e+06	318613	2.68819e+06	486689	1.21945e+06	3.56638e+06	2.43502e+06	1.63162e+06	2.89754e+06	2.10668e+06	1.56314e+06	6.86436e+06	1.57133e+06	864368	1.39395e+06	3.1204e+06	734289	922048	200814	234.104	3.335	thiofanox sulfoxide
neg-3.337_292.10932	124526	5.37175e+06	1.49763e+06	109487	412190	409774	301548	170635	2.93496e+06	2.99198e+06	150217	72446.4	112183	382358	3.91943e+06	74529.3	109820	854042	881998	709730	116974	1.10653e+06	220265	112051	2.54397e+06	529281	182161	203731	725924	579510	131479	205914	68082.8	375140	1.91113e+06	79194.7	67803.7	99308.7	292.109	3.337	purpuritenin b
neg-3.339_1465.68106	64429.4	48191.1	49865.4	3.71598e+06	122997	32265.2	607527	658275	47165.8	61579.2	542916	1.79949e+06	1.61138e+06	51218.3	53744.2	1.40154e+06	1.43519e+06	58564.6	259599	53081.9	969908	135052	2.75797e+06	45975.8	49641.5	1.07977e+06	990518	285148	30904.2	171419	105309	1.59821e+06	1.30889e+06	673107	43967.6	2.88167e+06	519201	1.41565e+06	1465.68	3.339
neg-3.341_337.16379	278391	650018	1.01064e+06	79027.4	7.32865e+06	588292	505426	539255	5.80821e+06	1.63755e+07	74521.6	81663.7	106847	598699	675296	53654.5	251427	1.2508e+06	454087	1.19874e+06	84431.4	1.62521e+06	82700.9	78738.8	2.01846e+06	246750	222823	189563	872577	36780.3	2.32936e+06	98490.2	125053	233594	813869	57162.6	100315	183785	337.164	3.341
neg-3.343_464.27482	3.9292e+06	74946.6	126406	712213	61912.2	57579.4	615101	111976	139818	915204	624898	78325.7	58266.3	82566.8	66943.8	540668	198662	72948.1	54809	152919	397250	113373	124830	165995	94680.8	157864	761161	301424	94001.5	54839.9	60305.1	294172	389485	94635.6	64388.2	53693.1	372510	361677	464.275	3.343
neg-3.345_352.15946	1.58805e+06	1.27567e+06	3.52487e+06	420676	5.23289e+06	1.83612e+06	1.99785e+06	2.88709e+06	2.32588e+06	6.52872e+06	671838	512576	435177	1.32437e+06	1.74458e+06	228939	1.32259e+06	2.97095e+06	5.60656e+06	5.79252e+06	348166	3.66422e+06	443966	269325	2.58558e+06	1.85016e+06	1.19146e+06	2.44155e+06	6.74696e+06	313753	1.85298e+06	1.19209e+06	194103	1.06536e+06	1.58875e+06	43874.5	357751	507420	352.159	3.345
neg-3.347_303.17942	1.51295e+06	1.59278e+06	2.25045e+06	569870	6.54069e+06	1.97342e+06	2.39595e+06	2.77555e+06	1.2632e+07	3.48496e+07	1.27336e+06	412942	873335	1.80194e+06	5.12988e+06	488470	1.7874e+06	4.45248e+06	3.9249e+06	5.43138e+06	986546	2.9466e+06	433912	639975	2.11766e+06	3.9344e+06	1.7031e+06	604161	4.43735e+06	181653	1.20969e+07	1.2779e+06	384323	857844	2.90752e+06	107007	500386	1.93518e+06	303.179	3.347
neg-3.355_155.09452	5.27975e+06	1.89859e+06	1.32733e+06	7.03329e+06	2.56654e+06	1.39104e+06	1.02959e+07	3.18688e+06	134419	135342	3.84901e+06	1.88896e+06	8.22099e+06	1.28482e+06	517887	6.91446e+06	6.4519e+06	918280	2.92941e+06	713718	3.44496e+06	7.07659e+06	3.87807e+06	2.79371e+06	4.51165e+06	4.86342e+06	3.79367e+06	2.91073e+06	1.44375e+06	5.27278e+06	765312	4.32623e+06	7.31235e+06	2.49629e+06	2.43882e+06	8.18058e+06	5.63579e+06	4.81985e+06	155.095	3.355	arecoline	Alkaloids and derivatives		HMDB0030353	C10129
neg-3.355_379.17456	205374	500550	646437	114457	1.56239e+06	1.1806e+06	526076	546301	1.35586e+06	2.45285e+06	89937.3	38509.6	77478.2	415647	551594	73438.8	365949	743448	1.18348e+06	1.46541e+06	61473.7	916180	235973	61965.6	766903	621162	596299	338169	1.24292e+06	33245.5	302068	389419	37856.3	521651	535584	40694.6	211482	291878	379.175	3.355
neg-3.356_233.07216	3.3062e+06	1.31436e+06	1.00794e+06	3.63978e+06	1.5801e+06	940007	6.95143e+06	2.68129e+06	247989	134832	2.60524e+06	950870	3.57327e+06	813385	231744	3.4687e+06	3.68116e+06	736227	1.58757e+06	416130	1.54452e+06	4.14641e+06	2.14429e+06	1.80068e+06	4.02835e+06	2.85424e+06	1.99364e+06	1.64255e+06	709844	2.48895e+06	345485	2.27109e+06	3.53022e+06	1.4804e+06	1.70098e+06	3.0973e+06	2.77501e+06	2.72786e+06	233.072	3.356
neg-3.356_464.14073	773315	283881	95270.3	1.2221e+06	85406.4	94868.8	2.82849e+06	307986	274665	155617	2.15544e+06	1.78797e+06	561655	1.36526e+06	98707	283027	4.14682e+06	1.72663e+06	78838.6	91209.3	1.68305e+06	579782	89027.7	1.23668e+06	1.89539e+06	491259	220748	370494	75171.7	221122	469531	194208	735490	102267	413751	959619	173817	3.88174e+06	464.141	3.356
neg-3.356_568.24958	1.65705e+06	290108	281147	1.51587e+06	80915.8	55185.1	999996	1.46953e+06	111564	90522.1	1.8247e+06	765996	373762	343368	91592.1	992983	2.0719e+06	1.32e+06	114526	53056.3	1.48065e+06	583971	939671	1.61901e+06	558715	1.30115e+06	371971	886512	43727.3	223002	214417	286955	668896	253614	1.17089e+06	1.77284e+06	607280	1.15557e+06	568.25	3.356	[(2r,2'r,3r,4'r,4a's,5s,5'r,6'r,8a'r)-5-(3-furyl)-2,4'-dihydroxy-2',4a',5',8a'-tetrakis(hydroxymethyl)-6'-{[(2e)-2-methyl-2-butenoyl]oxy}decahydro-2'h-spiro[furan-3,1'-naphthalen]-5'-yl]acetic acid
neg-3.357_290.05734	225113	2.47629e+06	448240	60318.2	9.14705e+06	2.50169e+06	100273	216538	1.06622e+07	8.93213e+06	117161	44741.9	57798.3	1.32057e+06	2.41033e+06	44043.6	60502	100236	1.41271e+06	1.20624e+06	71422.3	235025	233219	61275.6	4.14689e+06	330964	293776	185704	1.23983e+06	1.91804e+06	371663	110879	43982.8	425207	1.49872e+06	47280.4	45011.2	54711	290.057	3.357	4-(4-hydroxyphenyl)-1h,3h-benzo[de]isochromene-1,3-dione
neg-3.359_373.22117	326250	298324	403430	773301	3.66161e+06	633187	600046	275397	4.93385e+06	1.14875e+07	916814	188162	141754	1.89013e+06	1.00281e+06	167338	250655	228443	984203	3.54337e+06	138621	245663	479910	115196	627825	261746	436410	555946	1.25691e+06	72549	380119	219550	64211.4	596887	424596	53657.7	529450	483765	373.221	3.359
neg-3.36_146.05781	626401	184593	328593	4.20315e+06	1.02035e+06	2.38614e+06	4.96716e+06	409085	205793	400772	495554	1.37495e+06	3.09254e+06	6.06434e+06	499689	5.26553e+06	715668	274380	605382	503379	2.87123e+06	177921	807647	1.68365e+06	430574	571920	827678	249233	548280	1.84552e+06	76276.7	589658	1.86327e+06	1.67215e+06	329138	1.44998e+07	4.08049e+06	821467	146.058	3.36	(r)-4-dehydropantoate				C01053	Metabolism	Metabolism of cofactors and vitamins	Pantothenate and CoA biosynthesis	map00770
neg-3.36_236.1161	4.92643e+07	7.93496e+07	5.86541e+07	1.69559e+07	9.15162e+07	8.67414e+07	6.80644e+07	4.89518e+07	1.5922e+08	2.69011e+08	1.46421e+07	9.9234e+06	2.01185e+07	8.58335e+07	9.46698e+07	3.75156e+06	2.67077e+07	7.61148e+07	5.33267e+07	1.15342e+08	1.41078e+07	6.781e+07	2.54284e+07	3.8603e+07	8.47605e+07	6.26131e+07	5.82201e+07	5.97675e+06	4.89213e+07	8.56341e+06	3.57769e+07	4.86947e+07	2.97007e+06	2.83151e+07	7.08341e+07	3.26896e+06	7.45192e+06	1.93303e+07	236.116	3.36	carbetamide				C11075
neg-3.362_392.21588	304511	138422	70314.2	71839.4	1.78766e+06	1.7641e+06	82304.4	58620.4	167125	5.84462e+06	186376	157957	486849	179391	944410	492740	98151.6	391020	231737	182120	85064.4	118133	502397	151464	170144	70739.4	113256	52058	193763	243064	294769	358605	330537	89309.3	158280	166567	264199	85570	392.216	3.362
neg-3.363_336.04149	750945	1.23272e+06	725173	325460	1.82623e+06	1.60069e+06	997934	556418	1.88892e+06	4.26129e+06	188375	263165	391019	1.27155e+06	1.43416e+06	120097	414558	815162	1.19776e+06	1.77103e+06	259451	740358	551400	539683	1.03518e+06	797504	969243	99334.3	967395	284703	604533	1.17695e+06	53093.5	495489	1.0871e+06	90302.3	132248	312844	336.041	3.363
neg-3.365_844.47754	78531.9	63161.3	61959.2	4.38205e+06	55544.2	61698.1	1.81348e+06	564747	76363.1	101206	1.92998e+06	1.52751e+06	60658.6	90203.9	64194.2	49963.9	3.77995e+06	61280.1	51272.8	56420.2	2.63904e+06	67467.9	73030.2	51859.3	57651.3	268037	60821.3	369025	68083.8	47742.7	41677.7	121058	46796.7	307345	62031.6	98232.4	41734.5	2.84602e+06	844.478	3.365	(3as,4r,7r,9r,10r,11r,13r,15s,15ar)-1-{4-[4-(3-aminophenyl)-1h-1,2,3-triazol-1-yl]butyl}-4-ethyl-7-fluoro-11-methoxy-3a,7,9,11,13,15-hexamethyl-2,6,8,14-tetraoxotetradecahydro-2h-oxacyclotetradecino[4,3-d][1,3]oxazol-10-yl 3,4,6-trideoxy-3-(dimethylamino)-beta-d-xylo-hexopyranoside
neg-3.367_560.24702	938235	1.61559e+06	518841	42517.5	279084	212310	43801.2	461536	616890	862147	986409	164854	46452.5	552955	1.08294e+06	38262.5	320928	254089	395374	371292	363362	406965	304864	1.18049e+06	38899.3	863393	316157	753345	502534	74789.7	206258	706996	142569	258385	780052	42520.1	86197.5	389803	560.247	3.367
neg-3.369_400.27995	85734.2	470635	317029	60612.1	735348	67356.5	166018	238483	1.75405e+06	3.63891e+06	61907.4	55816.4	101868	298612	906470	54546.2	212774	740802	181849	589117	81831.2	856058	61388.5	124415	1.01916e+06	285201	109997	71681.9	706395	52121.3	750294	142743	51088.6	115741	406057	70511.6	90978.5	155933	400.28	3.369
neg-3.371_730.43487	403035	119868	105368	5.6069e+06	105315	113520	3.80031e+06	1.10828e+06	144922	183929	3.00419e+06	2.28205e+06	109163	160375	121623	94821.9	5.43905e+06	114837	93824.4	107075	2.0214e+06	123021	236931	90935.6	97880.8	1.21436e+06	176645	809441	83126.2	90606.5	75586.5	473719	88811.3	717039	117724	180047	131962	4.57333e+06	730.435	3.371
neg-3.373_486.24437	2.589e+06	62941.7	480949	8.3272e+06	711721	914387	1.85652e+06	764000	157889	617205	5.37915e+06	3.59353e+06	244788	519422	57864.2	749595	5.20241e+06	82535.4	509364	563976	2.35648e+06	212823	1.34842e+06	39014.2	2.27488e+06	1.44636e+06	1.48153e+06	1.32474e+06	679194	135477	729870	1.12948e+06	2.38784e+06	1.27351e+06	1.34113e+06	3.01405e+06	576596	3.43308e+06	486.244	3.373
neg-3.376_262.09696	70677.9	2.84307e+06	816877	396334	6.02308e+06	793057	99277	53711.1	4.52638e+06	3.33549e+06	964672	53780.5	56564.8	1.36858e+06	675600	777276	55983.4	114399	2.73142e+06	2.18812e+06	358921	487089	6.40182e+06	277835	481961	1.96079e+06	2.80609e+06	2.0945e+06	5.57923e+06	50220.2	742727	1.8185e+06	321289	7.75746e+06	4.3646e+06	58404.8	1.17709e+06	310070	262.097	3.376
neg-3.376_392.15464	951342	166754	248743	1.34631e+06	119762	80054.6	266077	417310	188107	85938.5	824724	3.8219e+06	4.35162e+06	427145	87593.5	453440	630981	303066	150655	225085	826728	274608	441452	585630	205179	431249	990668	307594	192231	505574	123289	312380	997915	157525	155085	1.66193e+06	1.13757e+06	767841	392.155	3.376
neg-3.379_298.07349	44576	2.84307e+06	816877	396334	6.02308e+06	793057	99277	45822.4	4.52638e+06	3.33549e+06	964672	45881.6	48256.9	1.36858e+06	675600	777276	47761	114399	2.73142e+06	2.18812e+06	306241	487089	6.40182e+06	277835	481961	1.96079e+06	2.80609e+06	2.0945e+06	5.57923e+06	39932.4	742727	1.8185e+06	321289	7.75746e+06	4.3646e+06	44389.7	1.17709e+06	310070	298.073	3.379	5'-s-methyl-5'-thioinosine				C19787	Metabolism|Metabolism	Amino acid metabolism|Global and overview maps	Cysteine and methionine metabolism|Metabolic pathways	map00270|map01100
neg-3.383_683.36146	2.85283e+06	59590.6	494606	840910	157446	36790.1	1.59067e+06	515057	70438.9	136172	1.15603e+06	428711	4.32363e+06	1.12855e+06	50304	665340	1.70128e+06	617177	80032.7	332428	481437	528485	50278.8	3.36113e+06	144563	131084	78335.9	718792	565645	230793	630002	161401	230375	310536	98082.8	147617	125281	284910	683.361	3.383
neg-3.391_198.06388	301360	772446	388093	156568	4.35357e+06	3.00931e+06	89945.9	136023	9.28144e+06	2.94255e+06	202140	521053	374907	920060	1.29568e+06	304689	51558.3	79244.2	865303	2.62323e+06	390922	141746	1.58429e+06	79282.3	865557	435387	1.47626e+06	355584	551922	614099	252245	947020	118703	966907	497399	311338	461331	145783	198.064	3.391	(s)-2-amino-3-(3-hydroxy-4-oxo-4h-pyridin-1-yl)propanoate	Organic acids and derivatives	Carboxylic acids and derivatives	HMDB0015188	C04771
neg-3.391_232.05148	408650	615903	430410	121139	5.77134e+06	4.0596e+06	144119	89115.7	1.45616e+07	4.10207e+06	237643	516345	132370	1.07873e+06	1.55941e+06	169841	93156.9	117525	1.01875e+06	3.54234e+06	177243	120452	1.85673e+06	158969	1.3517e+06	472907	1.70742e+06	404270	600719	472867	209653	995149	100878	998268	542641	188207	393219	112273	232.051	3.391	4,5-pyrenedione
neg-3.394_381.19012	527877	754228	1.62424e+06	215921	791263	285448	759302	331442	3.32698e+06	5.84089e+06	123521	66595.7	69259.8	788552	2.11929e+06	68766.6	632407	1.0744e+06	988726	1.18978e+06	92738.6	1.92843e+06	49113	291330	2.44936e+06	567814	101844	294038	1.70855e+06	43284	754838	428279	58289.8	292157	593000	137072	122928	51581	381.19	3.394
neg-3.395_290.05724	659514	4.47178e+06	1.25688e+06	67019.9	1.46277e+07	1.16683e+06	134753	436198	1.5687e+07	1.1886e+07	168962	131844	101354	2.72681e+06	6.17369e+06	73139.2	127094	116836	2.76562e+06	1.40198e+06	98635.4	505117	566492	187712	6.28533e+06	847573	616343	534905	2.44273e+06	698357	1.25452e+06	427579	58199.4	949747	2.53093e+06	104129	163086	49850.7	290.057	3.395	4-(4-hydroxyphenyl)-1h,3h-benzo[de]isochromene-1,3-dione
neg-3.398_1467.66458	1.25309e+06	18553.9	23426.3	4.93275e+06	276022	206715	1.15781e+06	92232.3	34876.3	52920.5	3.28238e+06	532448	2.94298e+06	143964	18679.8	812559	450348	126809	172123	65445	658336	21520.4	619980	515429	31428.7	352138	459250	1.74477e+06	89360.1	70661.2	69820	210439	482956	244800	35439.9	452933	407976	3.02506e+06	1467.66	3.398
neg-3.401_1466.66356	2.21101e+06	18389.4	73522.1	9.26986e+06	1.24009e+06	22146.2	2.09828e+06	112690	60228.6	139448	6.61809e+06	1.03374e+06	5.56685e+06	262294	18514.2	1.78946e+06	919702	598753	204299	233693	2.48612e+06	435990	928994	1.07075e+06	47812.2	558577	929842	2.8164e+06	388816	209141	365143	363839	897608	593796	364378	1.10527e+06	741539	5.85466e+06	1466.66	3.401
neg-3.407_469.29056	913270	33341.7	316852	3.30288e+06	278173	74295.5	1.1019e+06	1.28447e+06	141910	170834	2.66785e+06	1.17256e+06	812643	219529	42801.7	139476	2.29393e+06	100342	255364	239474	2.14319e+06	142989	1.01165e+06	1.04762e+06	601326	885645	677959	997062	302936	79154.5	290687	570171	241722	826317	498861	539740	655994	1.56566e+06	469.291	3.407
neg-3.41_164.04725	1.0174e+06	330275	549706	1.11023e+06	1.18071e+06	2.64821e+06	714361	816759	400252	429933	722553	2.90094e+06	5.97365e+06	1.24468e+06	608309	4.41986e+06	1.17614e+06	691961	568601	875600	807928	1.11744e+06	2.68024e+06	377114	622374	937876	1.63739e+06	231793	388843	1.87199e+06	309268	2.56404e+06	6.33139e+06	813002	468800	1.01697e+07	3.1325e+06	975970	164.047	3.41	2-hydroxycinnamic acid	Phenylpropanoids and polyketides	Cinnamic acids and derivatives	HMDB0002641	C01772	Metabolism|Metabolism|Metabolism|Metabolism|Metabolism	Amino acid metabolism|Biosynthesis of other secondary metabolites|Global and overview maps|Global and overview maps|Global and overview maps	Phenylalanine metabolism|Phenylpropanoid biosynthesis|Metabolic pathways|Biosynthesis of secondary metabolites|Microbial metabolism in diverse environments	map00360|map00940|map01100|map01110|map01120
neg-3.411_136.05238	3.27102e+07	1.16079e+07	1.71727e+07	3.50014e+07	3.59773e+07	8.30321e+07	1.92161e+07	2.32016e+07	1.07204e+07	8.39319e+06	2.08302e+07	8.38015e+07	1.80364e+08	3.68808e+07	1.95293e+07	1.16884e+08	3.73795e+07	2.0428e+07	1.75811e+07	3.07212e+07	2.93624e+07	3.42588e+07	8.3727e+07	1.22141e+07	1.78393e+07	2.7901e+07	5.24774e+07	8.88687e+06	1.4215e+07	5.90053e+07	8.20972e+06	7.31395e+07	1.94146e+08	2.67198e+07	1.26317e+07	2.8906e+08	9.37931e+07	3.24374e+07	136.052	3.411	3'-hydroxyacetophenone;3-acetylphenol
neg-3.411_182.0579	3.12413e+07	1.10205e+07	1.64812e+07	3.33405e+07	3.23101e+07	7.88485e+07	1.84826e+07	2.2156e+07	1.01603e+07	7.87551e+06	1.99569e+07	7.93659e+07	1.70044e+08	3.54077e+07	1.83512e+07	1.10198e+08	3.58731e+07	1.96024e+07	1.67221e+07	2.73727e+07	2.79322e+07	3.05829e+07	7.97842e+07	1.16347e+07	1.71405e+07	2.67308e+07	5.00654e+07	8.51239e+06	1.3623e+07	5.56594e+07	7.80838e+06	6.96004e+07	1.8341e+08	2.55879e+07	1.20722e+07	2.73144e+08	8.92016e+07	3.09865e+07	182.058	3.411	dl-4-hydroxyphenyllactic acid
neg-3.412_268.08822	719715	1.82232e+06	799879	436081	1.46351e+06	663065	444611	1.15997e+06	3.46095e+06	1.64764e+06	288992	598721	95244.8	452274	1.29351e+06	173239	387753	1.06293e+06	1.22589e+06	1.31619e+06	139645	765688	173741	572919	879498	944440	211051	1.26198e+06	734176	451519	1.87804e+06	304406	164478	622712	1.59484e+06	146344	198413	158890	268.088	3.412	tolpyrramide
neg-3.412_471.19692	1.1118e+06	758415	676360	2.1728e+06	241411	209621	1.81417e+06	1.46873e+06	146466	69825.8	1.83628e+06	1.31618e+06	2.07307e+06	819488	324124	1.70726e+06	2.16643e+06	2.9341e+06	285442	86150.8	3.2571e+06	969597	784711	900472	1.22435e+06	873882	567393	1.92653e+06	333590	762110	2.12441e+06	770476	1.94677e+06	453706	604228	4.2989e+06	759594	1.43764e+06	471.197	3.412
neg-3.413_813.94588	40468.4	75954.1	212140	47735.6	812159	326764	38141.4	25927.5	1.93739e+06	5.78291e+06	41492.7	37429.7	61831.4	61459.7	166320	52094.1	43211.5	25258	304977	1.60686e+06	60655	87234.6	40148.3	59556.7	190462	31855.1	28484	67342.9	409573	25363.6	36319.1	26968.4	45886.7	97963.6	711053	74166.6	113582	34445.2	813.946	3.413	pfhxda
neg-3.418_318.13299	9.35384e+06	3.62598e+07	2.52137e+07	5.39187e+06	1.79244e+07	2.89504e+07	9.23789e+06	1.02528e+07	3.21571e+07	5.36306e+07	1.08952e+07	2.76112e+06	1.4232e+06	9.81932e+06	2.36707e+07	3.00341e+06	5.83987e+06	8.54456e+06	1.70247e+07	2.25074e+07	9.11513e+06	1.02176e+07	1.02046e+07	1.12306e+07	1.85271e+07	1.34946e+07	9.89377e+06	9.2775e+06	1.8872e+07	7.72642e+06	1.34636e+07	1.09736e+07	1.99375e+06	1.30038e+07	2.3618e+07	5.48242e+06	3.67002e+06	6.46465e+06	318.133	3.418	acetyl triethyl citrate
neg-3.42_332.14881	1.04631e+06	4.74392e+06	6.00109e+06	895173	3.97736e+06	5.72231e+06	1.7352e+06	1.44287e+06	1.08967e+07	1.8856e+07	840605	506891	295743	3.60835e+06	3.09631e+06	357283	1.03332e+06	1.75192e+06	6.11391e+06	5.20005e+06	737934	1.68265e+06	2.88949e+06	1.08806e+06	3.82737e+06	1.08428e+07	3.77038e+06	667575	4.72604e+06	604429	1.4326e+06	3.20946e+06	201740	4.98697e+06	6.13635e+06	258072	775671	1.71932e+06	332.149	3.42	gln-trp	Organic acids and derivatives	Carboxylic acids and derivatives	HMDB0028808
neg-3.42_381.12869	1.46768e+06	4.39345e+06	3.27441e+06	1.09044e+06	2.54239e+06	6.20416e+06	1.04798e+06	1.59422e+06	2.38391e+06	5.74981e+06	1.25624e+06	742825	82053.1	1.39438e+06	2.59634e+06	452493	1.00132e+06	1.10228e+06	3.29989e+06	2.49228e+06	1.15717e+06	1.26345e+06	2.36529e+06	1.23152e+06	1.03568e+06	1.94824e+06	2.18308e+06	1.52239e+06	2.87397e+06	1.13617e+06	1.40235e+06	2.37901e+06	364092	2.01137e+06	2.9677e+06	842859	849295	1.07744e+06	381.129	3.42	pleconaril
neg-3.421_731.42002	85744.4	19260.8	22426.9	3.62e+06	29704.2	27153.9	1.06298e+06	24206.9	31232.8	45346.1	2.15014e+06	417156	81176.2	28674.7	18514.1	45764.7	447851	23581.9	24472.2	25868.5	167405	21792.8	31450.6	28479.9	26804.7	29741.1	25940.8	165469	21627.5	27243.4	33514	25178.7	42841.5	47733.6	21672.6	69244.8	49845.6	3.76997e+06	731.42	3.421
neg-3.424_583.33358	361721	2.35167e+06	2.9438e+06	309145	2.72924e+06	320255	149258	99165.4	7.13897e+06	3.35102e+06	344942	60606	84865.7	145835	1.05111e+06	47844.8	128771	677029	1.09709e+06	3.22214e+06	56562.5	762988	466279	233753	1.36223e+06	197364	59035.2	576168	1.89275e+06	28481.7	1.30721e+06	155126	46776.1	803274	4.50656e+06	64158.8	188174	320967	583.334	3.424
neg-3.425_300.07819	64953.8	1.86209e+06	464444	36529.2	727170	905641	82969.1	410179	1.41072e+06	2.01507e+06	87644.1	101892	112140	197044	1.51537e+06	41391.4	107684	552469	637602	1.14714e+06	48933.3	934657	47947.1	248638	1.85805e+06	61239.2	101149	210281	277822	270283	2.37481e+06	53678.6	40466.9	109703	451600	55505	31274.3	30701.4	300.078	3.425	mfcd00272697
neg-3.425_630.33545	3.19625e+06	18704.1	194593	7.9975e+06	147344	28361.7	5.95587e+06	1.12627e+06	32622	94833.7	2.25159e+06	3.1349e+06	922335	335504	27537.1	1.25437e+06	2.89928e+06	93783.6	523840	79077.3	1.07419e+06	210535	2.54987e+06	117600	39980.7	1.67138e+06	1.97945e+06	4.74688e+06	530816	138651	851021	1.62266e+06	1.1484e+06	2.20833e+06	149238	1.58229e+06	3.80318e+06	4.64519e+06	630.335	3.425
neg-3.426_1399.5999	774420	138832	193006	1.08131e+06	68142.3	502533	931105	735155	314186	46546	905292	3.61152e+06	1.82778e+06	940128	51389.6	1.32456e+06	1.29415e+06	1.12015e+06	33035.3	135684	2.17421e+06	1.04804e+06	669447	733552	207573	977181	265441	378198	63558.5	350649	430475	333236	2.18034e+06	256038	823242	1.51063e+06	263005	1.44927e+06	1399.6	3.426
neg-3.426_155.09439	3.27456e+06	459555	450284	1.13189e+06	448395	411825	3.19545e+06	1.50545e+06	72258.1	110206	2.64793e+06	784876	2.07215e+06	876189	187098	2.71822e+06	1.78131e+06	305871	821323	217626	1.52801e+06	1.53916e+06	1.33661e+06	939352	496007	2.71283e+06	2.19547e+06	1.33603e+06	410966	1.4775e+06	201177	1.82762e+06	2.66449e+06	787328	559221	2.05366e+06	1.99839e+06	858233	155.094	3.426	arecoline	Alkaloids and derivatives		HMDB0030353	C10129
neg-3.43_435.13784	3.8597e+06	2.26901e+06	1.46162e+06	5.59275e+06	3.72586e+06	5.22889e+06	1.59402e+06	2.9599e+06	2.45145e+06	2.54081e+06	2.51645e+06	7.54025e+06	1.49545e+07	3.03148e+06	2.03501e+06	1.28438e+07	3.26019e+06	1.12305e+06	3.0365e+06	2.31055e+06	1.15321e+07	1.29646e+06	4.94958e+06	1.75815e+06	1.22368e+06	2.57149e+06	3.59645e+06	2.42866e+06	2.47283e+06	6.47034e+06	2.01833e+06	3.75017e+06	1.09072e+07	4.21736e+06	2.06874e+06	1.27599e+07	4.27849e+06	2.64262e+06	435.138	3.43
neg-3.431_554.27059	2.7411e+06	85039.8	320872	4.39558e+06	352659	477246	4.65742e+06	179684	294075	146951	2.24236e+06	4.59392e+06	4.63201e+06	685950	41069.6	1.44116e+06	903124	142810	480762	394209	2.09713e+06	778453	1.90783e+06	1.53345e+06	287995	1.07532e+06	938712	993676	265970	734581	808570	496887	5.81298e+06	669434	189243	3.41464e+06	1.26732e+06	2.07392e+06	554.271	3.431
neg-3.432_261.11152	3.32407e+06	2.08658e+07	2.24712e+07	2.45203e+06	1.40554e+07	3.83084e+07	4.82519e+06	4.19496e+06	3.0095e+07	5.03607e+07	5.17832e+06	1.06517e+06	2.01611e+06	1.00731e+07	1.37012e+07	973549	4.53861e+06	3.49887e+06	1.37602e+07	3.14097e+07	5.41414e+06	4.71468e+06	7.05046e+06	8.3195e+06	1.47342e+07	9.26886e+06	6.84762e+06	2.763e+06	1.43599e+07	3.16279e+06	7.82539e+06	6.28038e+06	1.00754e+06	9.35097e+06	1.44473e+07	1.10164e+06	1.93137e+06	4.01272e+06	261.112	3.432	imazapyr				C18864
neg-3.434_287.18466	691752	3.011e+06	7.54803e+06	631445	3.91567e+06	3.59593e+06	770422	2.73103e+06	1.44628e+07	1.01247e+07	642520	132692	879160	795511	2.6203e+06	113703	1.59032e+06	2.67064e+06	8.55178e+06	1.50047e+07	276163	4.53646e+06	58285.6	908612	8.43801e+06	509360	1.56562e+06	976315	4.53241e+06	123059	4.31586e+06	1.47335e+06	76584.6	1.07256e+06	2.7684e+06	125383	358848	206257	287.185	3.434
neg-3.441_551.25959	1.76477e+06	665715	407823	4.67386e+06	58574.1	389579	2.00094e+06	816944	2.40993e+06	3.29394e+06	2.60899e+06	4.1129e+06	4.42754e+06	888156	121559	1.13893e+06	4.31592e+06	633776	373502	369760	2.48617e+06	616206	1.52452e+06	1.32745e+06	1.53823e+06	1.28713e+06	817932	1.45046e+06	311448	563573	1.24299e+06	736669	4.72356e+06	602320	632142	3.60793e+06	1.30967e+06	4.05852e+06	551.26	3.441
neg-3.445_410.25322	319452	176031	330466	142791	318976	68520.8	222269	79623.4	791497	1.25415e+06	552876	74544.8	134142	69044.5	59527.3	86547.7	165990	68555.1	137934	599009	196100	60733.7	388764	63709.5	42421.8	264703	91703.3	207716	259986	53816	199595	275480	142307	413832	1.5615e+06	101412	82353.7	231158	410.253	3.445
neg-3.445_660.26151	5.71477e+06	609402	780149	4.85633e+06	4.78703e+06	1.14245e+06	4.9188e+06	2.26065e+06	286052	1.38894e+06	5.215e+06	3.63291e+06	1.73714e+07	3.76069e+06	19208.2	1.87805e+07	4.40334e+06	406305	2.18034e+06	2.10962e+06	2.7953e+06	736809	4.93904e+06	5.10241e+06	113393	2.83593e+06	5.40696e+06	4.30453e+06	1.14959e+06	2.18285e+06	1.0217e+06	2.50936e+06	4.35851e+06	2.04377e+06	1.28234e+06	7.52262e+06	3.36004e+06	4.16816e+06	660.262	3.445
neg-3.446_304.073	305284	1.2364e+06	2.75817e+06	64713.7	2.14616e+07	5.96061e+06	62580.1	109983	1.01459e+07	3.55287e+06	124955	80622.7	128063	1.57336e+06	6.76971e+06	82625.5	92326	72276.5	1.83083e+06	6.93788e+06	95734.4	274661	506205	88888.6	4.68192e+06	860664	1.02945e+06	550872	1.34741e+06	594959	1.93358e+06	353093	84323	971147	2.13053e+06	96815.8	66681	55294.9	304.073	3.446	arofylline
neg-3.45_334.13625	1.8519e+06	5.55017e+06	3.77177e+06	754452	2.27561e+06	3.56162e+06	1.18408e+06	1.56979e+06	3.73909e+06	8.39448e+06	914859	879888	765384	5.52644e+06	4.97477e+06	968897	1.10509e+06	2.23108e+06	2.77186e+06	4.15349e+06	1.82137e+06	2.25479e+06	1.16538e+06	3.32876e+06	2.77778e+06	2.59533e+06	1.77523e+06	650391	3.31698e+06	1.21044e+06	1.09744e+06	1.97793e+06	712739	1.59479e+06	2.95755e+06	707143	494358	867085	334.136	3.45	n,n-diacetyllegionaminic acid
neg-3.452_456.23396	5.3569e+06	1.31163e+06	673788	4.89521e+06	1.39405e+06	1.5395e+06	2.96418e+07	5.21571e+06	2.39262e+06	4.3209e+06	4.54881e+06	5.62922e+06	1.48522e+07	1.78116e+06	345805	7.09803e+06	9.73809e+06	621162	2.07808e+06	2.60923e+06	2.5362e+07	4.64078e+06	3.90996e+06	1.1611e+07	1.93984e+06	4.72298e+06	1.70455e+06	2.44065e+06	1.20767e+06	3.18556e+06	3.81837e+06	1.83102e+06	4.40667e+06	2.6114e+06	1.02693e+06	9.42745e+06	2.09707e+06	1.16181e+07	456.234	3.452
neg-3.452_640.34386	697982	29758.6	302718	2.24395e+06	36685	37400.9	644519	7.71149e+06	33328.8	52898.5	565432	2.5472e+06	148997	465580	21100.7	566070	1.4842e+07	1.13833e+07	200548	264333	5.86757e+06	1.40582e+06	1.43246e+06	3.63663e+06	748948	4.37143e+06	352965	496554	87020.5	89973	273662	2.05238e+06	3.89345e+06	495746	32958.9	997679	466168	2.5976e+06	640.344	3.452
neg-3.454_444.18616	1.73615e+06	780535	1.695e+06	6.68662e+06	176566	87180.8	5.78197e+06	1.15305e+06	3.45463e+06	103753	6.41395e+06	3.06743e+06	907855	853134	210680	2.45215e+06	7.2724e+06	3.17999e+06	176729	418212	1.77389e+07	1.83905e+06	840372	2.66189e+06	2.4249e+06	1.69523e+06	1.15843e+06	2.18308e+06	153522	189630	1.18457e+06	1.10011e+06	4.19218e+06	455185	5.85822e+06	2.97432e+06	821703	2.58187e+07	444.186	3.454
neg-3.455_246.13716	124534	29682.7	34684.5	82656.5	168649	170847	864818	386388	119706	44889.7	163622	323282	2.12412e+06	53546.8	17134.2	548148	525679	26999.3	95606	119910	1.69963e+06	77030.2	536006	41063.6	113086	29569	2.18086e+06	30059	127010	363871	37798.5	92207.6	583312	26327.7	23237.1	1.53775e+06	1.66117e+06	1.06904e+06	246.137	3.455	hypaphorine	Organic acids and derivatives	Carboxylic acids and derivatives	HMDB0061115	C09213
neg-3.456_143.07343	1.34113e+06	335053	692775	555750	1.76621e+06	1.73454e+06	8.83726e+06	3.47316e+06	1.31285e+06	943595	1.7245e+06	3.67965e+06	2.12847e+07	387358	388495	6.45934e+06	4.82129e+06	510900	1.06699e+06	1.40274e+06	1.71052e+07	1.29379e+06	5.83202e+06	510509	1.12944e+06	458302	2.14068e+07	398377	1.43623e+06	3.49398e+06	347236	1.13859e+06	5.99352e+06	118577	203588	1.94603e+07	1.69976e+07	1.06892e+07	143.073	3.456	naphthalen-2-amine	Benzenoids	Naphthalenes	HMDB0041802	C02227
neg-3.457_187.06322	868081	167580	435865	530595	1.12923e+06	1.20924e+06	5.68079e+06	2.22972e+06	868775	681214	1.13722e+06	2.52092e+06	1.33053e+07	193946	68137.5	3.78959e+06	3.20559e+06	292384	734209	924778	1.07603e+07	666445	3.69904e+06	317602	721305	243132	1.47921e+07	306857	1.38834e+06	2.28959e+06	223607	865547	3.9783e+06	101696	79713.7	1.22032e+07	1.11609e+07	6.64967e+06	187.063	3.457	indole-3-acrylic acid	Organoheterocyclic compounds	Indoles and derivatives	HMDB0000734
neg-3.457_344.20598	1.32157e+06	2.69479e+06	6.31577e+06	2.13165e+06	1.05262e+07	2.9922e+06	3.1469e+06	2.40662e+06	1.6179e+07	1.5851e+07	2.32263e+06	648918	289318	156277	3.04798e+06	361419	3.06555e+06	4.87326e+06	3.58915e+06	1.12072e+07	624432	4.4054e+06	914067	1.08929e+06	6.75181e+06	2.59559e+06	1.52837e+06	2.24201e+06	5.11627e+06	229943	3.89377e+06	1.52071e+06	303727	1.50646e+06	4.0756e+06	309594	848121	2.31787e+06	344.206	3.457
neg-3.458_1485.81794	820576	26155.4	144072	2.25664e+06	328565	26288.6	1.57815e+06	2.88287e+06	30858.7	48978.1	2.17736e+06	1.93932e+06	228613	180684	18694.7	252704	1.39814e+06	715423	356390	86078.5	1.06603e+07	1.1423e+06	358568	49806.6	108937	1.70218e+06	1.43618e+06	2.85566e+06	737262	33606.8	1.03874e+06	1.18164e+06	203486	1.10326e+06	255649	1.00825e+06	658128	2.08854e+06	1485.82	3.458
neg-3.458_392.20627	1.28652e+06	668730	3.51244e+06	499496	6.76336e+06	578900	991391	3.69137e+06	2.10878e+06	1.60225e+07	281381	165521	199717	1.00016e+06	431419	53922.4	1.15011e+06	2.74973e+06	3.98193e+06	4.08381e+06	200474	3.05783e+06	382757	238286	830731	2.14709e+06	1.23848e+06	511716	3.29424e+06	32597.4	2.80163e+06	1.5802e+06	66442.1	1.12341e+06	1.80685e+06	57982.7	207438	466966	392.206	3.458
neg-3.463_276.07823	119782	599635	330932	191806	2.75526e+06	781591	66660.8	142664	6.56088e+06	1.82795e+06	282803	90088.6	135540	344097	770167	92109.8	76833.7	139944	496448	832865	73078.7	319936	348690	69578.5	1.04533e+06	212206	392549	120488	188097	199866	179065	227251	92271.5	857696	634186	152931	129089	56302.6	276.078	3.463	biotin sulfone	Organoheterocyclic compounds	Thienoimidazolidines	HMDB0004818	C20387	Metabolism	Metabolism of cofactors and vitamins	Biotin metabolism	map00780
neg-3.466_287.1847	1.67333e+06	5.39324e+06	1.07118e+07	631445	6.12632e+06	2.52078e+06	1.95105e+06	1.93963e+06	2.92765e+07	1.6143e+07	313622	202015	511990	1.62454e+06	5.68723e+06	137166	1.59032e+06	4.39824e+06	8.55178e+06	1.50047e+07	150505	9.07131e+06	431810	908612	1.10242e+07	1.62216e+06	1.56562e+06	129286	6.26418e+06	92139.6	2.00662e+06	1.47335e+06	83548.2	1.07256e+06	4.07551e+06	103277	258017	696145	287.185	3.466
neg-3.468_633.38953	203961	19359	144266	974557	87270.2	20798.5	380698	112563	122593	46063.4	737376	370966	124170	36273.3	70280.2	197094	2.34003e+06	681949	89153.2	26177.1	2.65125e+06	201351	127463	154479	374741	138358	71782.2	312096	75975.1	22381.9	238561	116992	528869	176770	1.19981e+06	534990	108560	3.78229e+06	633.39	3.468
neg-3.47_1460.60538	4.05198e+06	1.13861e+06	1.09621e+06	3.86253e+06	27865	93132.8	3.45265e+06	3.51366e+06	411187	74406.2	2.49194e+06	2.04521e+06	7.1142e+06	1.71223e+06	601108	7.56731e+06	4.55665e+06	7.64654e+06	118372	127054	9.78509e+06	5.11924e+06	2.30963e+06	4.33726e+06	483327	2.34103e+06	1.40997e+06	1.7412e+06	160527	2.86155e+06	2.76953e+06	1.77142e+06	4.91748e+06	672551	2.11602e+06	8.55373e+06	1.07314e+06	3.08563e+06	1460.61	3.47
neg-3.47_747.38167	260550	21395.4	200641	1.16273e+06	149561	22119.8	484589	224724	184574	50908.9	1.01166e+06	475618	137231	40088.8	70280.2	197094	2.34003e+06	890271	51089.1	28930.6	3.71486e+06	259940	140871	168723	528967	187345	101586	443255	80646.4	24736.3	354985	116992	663726	141053	1.19981e+06	790542	137137	3.78229e+06	747.382	3.47
neg-3.471_682.40226	130274	1.41102e+06	1.97922e+06	127412	5.44169e+06	378691	73216.5	47961.5	1.48025e+07	1.15473e+07	238979	46181.9	69023.2	267940	2.3199e+06	52824.5	103831	388603	466833	5.64467e+06	153927	464982	43969.4	159063	1.80424e+06	38285.3	40869.4	182781	1.9252e+06	27143.3	711907	37459.3	60949.9	277717	1.45849e+06	52667.5	116136	63687.1	682.402	3.471
neg-3.475_1662.71975	1.30237e+06	22270.2	25096.3	1.20915e+06	32740.8	23033.2	149995	902163	34653.7	53011.1	356751	365372	876524	182954	24182.3	1.31261e+06	1.68335e+06	31016.6	25009.2	57159.2	574123	27346.8	116580	1.17186e+06	23949.3	236911	90569.9	242869	47179.2	327456	186007	509381	4.54972e+06	71415.8	48646.6	674220	293818	1.97016e+06	1662.72	3.475
neg-3.48_1661.71722	2.79236e+06	21388.7	29777.6	2.43674e+06	31444.7	29020.7	326239	1.42247e+06	33257.7	49441.3	892310	733294	1.82596e+06	246476	23225	2.3879e+06	2.68023e+06	28937.7	30113.9	111923	837666	26264.3	203023	2.30316e+06	23001.3	333269	219810	427703	80332.8	665819	384091	1.05767e+06	8.54996e+06	171460	102244	1.35393e+06	282884	3.43779e+06	1661.72	3.48
neg-3.481_657.40779	2.5909e+06	16846.3	18984.1	120425	456350	177211	34153.8	54525.8	517622	182605	1.21526e+06	33151	49547.3	2.02675e+06	18292.7	37919.3	257146	22792.2	719290	636465	87405.7	20686.5	1.26213e+06	115164	18116.5	3.43182e+06	352255	424715	332932	20418.7	129083	540835	36243.6	1.51895e+06	152010	37806.6	129966	343886	657.408	3.481
neg-3.486_1614.87614	1.58956e+06	56654.3	88559.6	2.56544e+06	971582	19752.2	3.59681e+06	3.21618e+06	52492.1	40565.5	5.94296e+06	3.54024e+06	1.67337e+06	358067	40696	216542	3.47309e+06	50027.6	554735	131672	9.55439e+06	50363.2	1.60428e+06	142028	45388.4	2.88151e+06	2.52647e+06	2.5099e+06	913006	40591.5	134130	2.58384e+06	390458	2.07869e+06	407949	2.91238e+06	479596	2.58648e+06	1614.88	3.486
neg-3.487_697.36575	3.26617e+07	39447	2.25467e+06	8.86832e+06	159307	34617.4	1.40391e+07	2.49191e+06	135035	356478	1.16656e+07	3.97529e+06	8.64048e+06	597037	465227	2.41357e+06	1.43294e+07	662933	604857	443554	5.09036e+06	1.80151e+06	1.35966e+06	5.45922e+06	452283	5.20943e+06	2.89371e+06	6.00554e+06	1.48277e+06	3.34483e+06	1.21063e+07	3.38307e+06	5.37293e+06	2.55225e+06	1.68867e+06	3.56651e+06	2.27225e+06	1.11036e+07	697.366	3.487
neg-3.488_1298.5524	661958	19977.3	93975.2	714792	36206	20661.7	304735	291243	29747.6	42433.4	596209	749414	627441	144083	21692.5	882792	789586	781968	22434.3	26340.9	1.38547e+06	403711	293164	345642	24971.8	339543	187065	123885	59492.5	165283	225630	189767	975888	151651	213967	1.29139e+06	284097	476734	1298.55	3.488
neg-3.488_1615.87881	879150	22879.6	53227	2.23532e+06	593310	18708	1.91607e+06	1.89316e+06	26934.6	38421	3.52859e+06	1.98357e+06	920643	171839	24437.8	104762	2.56962e+06	50027.6	305125	64880.6	5.08979e+06	22211.6	1.00931e+06	114587	28897	1.51291e+06	1.71957e+06	1.43532e+06	532426	38445.6	35181	1.46197e+06	230012	1.14565e+06	198541	1.57923e+06	288379	1.89914e+06	1615.88	3.488
neg-3.489_402.24809	4.82188e+06	144927	263549	1.80937e+07	396629	136240	1.5375e+07	4.11926e+06	261843	461466	1.04846e+07	7.47493e+06	400428	227686	141282	1.09342e+06	1.42297e+07	1.47611e+06	385714	272546	4.6684e+06	1.17485e+06	1.01118e+06	1.76539e+06	286241	2.83416e+06	2.91858e+06	6.22595e+06	504874	119116	5.21444e+06	1.47999e+06	843700	1.2898e+06	215521	4.84452e+06	2.59179e+06	1.27261e+07	402.248	3.489	(5e)-2,10-diamino-5-{[(5-amino-5-carboxypentyl)amino]methyl}-5-undecenedioic acid (non-preferred name)
neg-3.49_724.32877	1.17532e+07	19892.3	549172	2.66945e+07	1.21413e+07	386427	1.67554e+07	3.65915e+06	158718	830311	2.99471e+07	1.31179e+07	1.02208e+07	566415	21600.2	9.53475e+06	1.90242e+07	936547	3.00106e+06	3.64699e+06	1.09589e+07	1.68235e+06	1.65648e+07	213572	79580.6	9.87786e+06	7.35763e+06	1.20364e+07	3.74078e+06	3.24273e+06	1.64565e+06	7.21758e+06	6.06816e+06	9.31279e+06	2.71199e+06	8.98072e+06	4.09786e+06	2.08665e+07	724.329	3.49	hellebrin				C08868
neg-3.491_1680.8107	58100.1	17567.7	20955.9	47221.8	194836	4.50081e+06	40527.6	24462.9	29766.8	188159	214249	76428.5	58793.9	220400	21706.5	45317.7	36440	25436.1	252759	275064	66173.6	24547.1	1.30221e+06	32616.8	21497.4	748275	180351	312655	403756	78736.8	157032	108807	39808.9	717142	63716.5	45435.8	103332	39625.8	1680.81	3.491
neg-3.5_465.24401	1.66722e+06	211879	258238	6.40279e+06	250965	62754.1	2.07978e+06	2.79651e+06	498222	104084	3.01369e+06	2.74045e+06	474404	1.1048e+06	47857.7	674589	6.12816e+06	617140	180847	353874	3.9823e+06	584755	553484	3.37527e+06	403295	746882	827433	1.45342e+06	274223	540492	962370	589902	1.38093e+06	716134	689886	3.85056e+06	1.10201e+06	3.79277e+06	465.244	3.5
neg-3.504_388.19581	552590	3.10361e+06	1.02811e+07	1.51764e+06	2.27352e+06	383024	3.27841e+06	588579	2.25785e+07	4.0319e+06	713111	407275	269518	3.47669e+06	3.47473e+06	212150	660701	3.44344e+06	1.81459e+06	6.11121e+06	523810	5.16103e+06	592413	1.68468e+06	6.90372e+06	859184	1.73702e+06	1.32529e+06	4.55416e+06	179687	5.44925e+06	1.22896e+06	213162	1.88528e+06	3.85617e+06	186551	1.27227e+06	974406	388.196	3.504	(9z)-17-(dimethylarsoryl)-9-heptadecenoic acid
neg-3.505_276.07822	346982	3.4624e+06	529804	43572.2	8.20676e+06	4.58423e+06	43782	342264	2.38692e+07	8.82739e+06	420724	87004.4	61105.5	1.18263e+06	5.76472e+06	38906	66892.5	44292.8	579781	2.39029e+06	62795.5	165883	362621	25879.5	5.47781e+06	788053	352954	84102.6	1.26238e+06	422778	1.2094e+06	450602	35557.3	619376	2.96733e+06	43612.2	46711.9	37917.9	276.078	3.505	biotin sulfone	Organoheterocyclic compounds	Thienoimidazolidines	HMDB0004818	C20387	Metabolism	Metabolism of cofactors and vitamins	Biotin metabolism	map00780
neg-3.51_738.39297	637098	18027.2	32830.5	791724	28514	18855.9	599917	1.33493e+06	27376.2	35974.6	433553	198899	317303	383233	18931.5	444340	2.08799e+06	290773	47352.8	21209.5	1.46593e+06	418770	83017.6	2.17458e+06	17907	237916	180600	297381	55371.9	176815	67403.7	248452	1.93194e+06	68626.7	36915.6	458838	299963	317908	738.393	3.51
neg-3.511_272.08324	164432	1.25818e+06	1.10858e+06	166411	2.80831e+06	2.12652e+06	80874.1	456672	2.07149e+07	4.68293e+06	73208.3	291850	67225	1.7263e+06	2.20658e+06	545585	49236.4	120321	1.72776e+06	1.52821e+06	58730.9	354025	304901	215908	3.85099e+06	392720	243773	76498.4	497513	694949	712276	389118	311735	313929	1.51519e+06	47979.8	378464	36445	272.083	3.511	(+)-thienamycin
neg-3.512_426.21216	239459	413592	81717.1	3.80558e+06	73236.4	169424	171900	217616	243151	78780.4	1.64642e+06	7.89e+06	2.13875e+06	165228	66033	776135	473728	321004	55729.7	458209	948546	86534.5	1.27571e+06	257253	185034	123406	534415	662396	107616	133850	625578	592845	1.54351e+06	862667	76863.2	6.80552e+06	2.19258e+06	159627	426.212	3.512
neg-3.515_924.50477	261038	16060.5	693295	42026.9	705025	16253.9	48367.3	28966.5	426480	1.03884e+06	158625	29708.3	44095.9	529732	13811.2	37706.2	144958	117218	141424	1.25062e+06	250820	136447	67025	648142	32729.7	66443.7	23904.9	200115	631580	18465.1	80289.8	18886.4	30686.9	259974	121044	38875.8	153601	32344.7	924.505	3.515
neg-3.517_369.1204	848100	6.64944e+06	2.26221e+06	98020.6	887022	318782	1.03938e+06	351381	1.60953e+06	1.89288e+06	475040	94109.8	115416	1.78379e+06	1.27943e+06	106233	211626	887879	1.91327e+06	1.08819e+06	166846	1.84769e+06	511594	616136	2.70452e+06	2.25263e+06	1.62885e+06	613787	1.91842e+06	707203	310261	1.31515e+06	80971.7	1.81514e+06	3.73265e+06	106510	255821	89710.3	369.12	3.517	6-hydroxyprotopine				C05190	Metabolism|Metabolism|Metabolism	Biosynthesis of other secondary metabolites|Global and overview maps|Global and overview maps	Isoquinoline alkaloid biosynthesis|Metabolic pathways|Biosynthesis of secondary metabolites	map00950|map01100|map01110
neg-3.518_350.18015	1.39694e+06	2.13597e+06	4.48278e+06	91358.1	1.92452e+06	1.02709e+06	1.52529e+06	2.44142e+06	1.19139e+07	9.12135e+06	313859	185099	230967	1.01179e+06	291509	47507	1.62309e+06	3.60176e+06	2.27345e+06	2.98125e+06	65671.4	4.56694e+06	178455	1.55419e+06	1.84377e+06	1.45068e+06	660372	776584	3.27087e+06	76611.5	1.94889e+06	709468	153746	726122	2.07277e+06	48980.7	270797	601461	350.18	3.518
neg-3.519_221.0722	2.43638e+06	1.1403e+07	1.53063e+07	2.38488e+06	1.52562e+07	3.02735e+07	3.5659e+06	2.53256e+06	1.59582e+07	6.34292e+07	6.9369e+06	4.85689e+06	5.53144e+06	1.02614e+07	1.01268e+07	4.63564e+06	2.35749e+06	6.83057e+06	8.76352e+06	1.77649e+07	5.63297e+06	1.0974e+07	2.52579e+07	1.38578e+06	1.34188e+07	1.10705e+07	1.15527e+07	2.0679e+06	7.386e+06	4.03967e+06	2.86633e+06	1.72128e+07	9.04061e+06	1.05158e+07	1.99804e+07	4.30318e+06	9.41928e+06	4.6428e+06	221.072	3.519	n-[(2s)-2-hydroxypropanoyl]methionine
neg-3.523_372.18037	255838	993585	2.4306e+06	175520	267358	206505	385636	322746	1.82945e+06	559688	231328	46511.9	161347	258839	435349	87015.8	93280.2	1.37458e+06	639785	1.31807e+06	356523	608372	45172.8	73224	275631	680308	173156	136181	989805	345645	1.04989e+06	474723	48044	417099	797653	61254.3	135928	408525	372.18	3.523
neg-3.529_604.29013	2.13128e+06	108070	238054	4.22616e+06	395887	20550.2	2.28422e+06	2.09902e+06	26710.8	41031.3	1.44586e+06	748276	98968.8	420888	52711.8	229743	6.97173e+06	567863	272448	91241.9	1.91902e+06	761276	621200	1.91243e+06	20652.4	1.14469e+06	1.32967e+06	425702	198591	26123.5	295578	787391	266130	531926	136565	1.13876e+06	337783	1.50047e+06	604.29	3.529	lanceotoxin b				C08873
neg-3.531_422.2172	1.95347e+06	620316	235630	7.27922e+06	276895	307994	3.13402e+06	1.81971e+06	526107	395473	3.16379e+06	9.81059e+06	4.29376e+06	1.37783e+06	246782	2.58738e+06	3.50452e+06	873306	957451	742645	6.3419e+06	1.1318e+06	2.64012e+06	2.8963e+06	428664	2.01832e+06	1.80548e+06	1.75373e+06	414296	698617	1.13754e+06	1.69256e+06	2.08891e+06	2.20993e+06	385626	7.33688e+06	4.33252e+06	1.12265e+06	422.217	3.531	1-octen-3-yl 6-o-beta-d-xylopyranosyl-beta-d-glucopyranoside
neg-3.535_1343.68521	102388	13579.6	17133.5	1.16547e+06	169644	15392.3	2.12493e+06	528290	125876	51228.9	2.37691e+06	291316	55429.1	111858	19320.2	676139	1.12253e+06	17224	237094	23120	1.6657e+06	103705	244749	92649.6	131567	405731	157034	873433	177792	19935.6	140910	254930	28719.2	251012	114256	374553	198690	2.0389e+06	1343.69	3.535
neg-3.536_433.19642	1.08753e+06	83560.2	108950	2.97888e+06	562948	124149	1.28908e+06	779985	152339	128493	1.63214e+06	3.93072e+06	889217	479906	120029	717564	1.23055e+06	238681	257800	186277	1.34545e+06	285971	593104	1.4834e+06	215229	745660	932546	1.54442e+06	242757	377091	1.07435e+06	886053	861334	520867	166842	2.35653e+06	983197	1.27016e+06	433.196	3.536
neg-3.537_577.20275	4.04981e+06	39552.6	302810	2.49914e+06	53975.8	22447.4	1.67008e+06	587283	36015.3	31038.1	2.27482e+06	669753	314917	1.36398e+06	22816.7	194262	2.43585e+06	410419	98159	118544	951478	304243	469949	4.56665e+06	483901	546662	553571	529563	77937.6	372818	204224	289764	389838	355256	120995	520083	423803	1.26589e+06	577.203	3.537
neg-3.539_602.29178	4.23109e+06	343861	300530	3.85232e+06	1.02689e+06	188947	4.76127e+06	1.58844e+06	427124	310547	2.39591e+06	902507	551960	1.30432e+06	37272.5	215456	3.71822e+06	584313	528413	709037	1.97578e+06	992645	795910	2.74053e+06	285357	1.90939e+06	1.24781e+06	962299	501696	45092	929705	929011	268178	972964	649345	1.26352e+06	495434	2.1541e+06	602.292	3.539
neg-3.54_278.07606	1.17838e+06	2.01367e+06	3.43436e+06	103798	2.48584e+06	2.82589e+06	89528.5	208980	6.06394e+06	4.27904e+06	374923	112100	101845	724221	3.57048e+06	91831.4	232878	1.0252e+06	226487	7.60069e+06	130094	2.06381e+06	155183	868698	2.00844e+06	531991	233213	47597.4	799347	60176.6	586269	265130	261496	432861	1.30455e+06	70100.5	41053.5	49392.3	278.076	3.54
neg-3.542_796.44535	656402	1.06992e+06	8.32527e+06	392953	8.69649e+06	520321	373992	232890	1.9052e+07	2.81496e+07	1.39765e+06	31121.4	86912.3	1.38092e+06	1.32995e+06	47376.3	500502	1.15003e+06	1.69705e+06	1.63158e+07	371151	1.50348e+06	562855	1.12166e+06	4.1099e+06	333482	54746.5	1.82772e+06	5.71297e+06	24703.3	819496	149572	33034.2	1.58213e+06	2.89014e+06	39585.5	360795	280948	796.445	3.542
neg-3.543_155.09458	1.01629e+06	202392	186661	3.04357e+06	818159	325836	2.45561e+06	907145	68151.1	48315.2	1.91028e+06	669443	1.97458e+06	295536	130947	2.07304e+06	3.41564e+06	322361	679633	122017	1.48781e+06	1.45164e+06	1.22989e+06	716402	1.09444e+06	1.24759e+06	1.5368e+06	1.60543e+06	277158	1.39485e+06	222414	1.372e+06	1.9346e+06	554304	339744	3.22908e+06	1.27287e+06	2.65274e+06	155.095	3.543	arecoline	Alkaloids and derivatives		HMDB0030353	C10129
neg-3.544_693.4189	936324	25911.8	91600.6	149463	18789.1	16108	393162	514552	19141.4	29176.3	371531	147844	43348.3	92303	47536.8	33741.5	789646	264736	16275.4	18684.9	48528.4	188104	28347.5	1.02624e+06	67213.7	28696.1	20303.9	172703	135990	22315.2	111424	17432.5	29840.7	40674.9	18132.8	35758.7	22126.1	107779	693.419	3.544
neg-3.545_458.2862	921593	11834.7	178902	1.46525e+07	22764.3	15936.2	8.58241e+06	1.7325e+06	18937.3	28865.1	6.85805e+06	3.73173e+06	188524	205756	12777.7	205196	3.46806e+06	27500	291859	31145	1.11857e+06	297647	967463	24231	15365.8	1.27862e+06	351605	4.56403e+06	146079	22077.2	1.54842e+06	705105	92927.2	1.74917e+06	88496	1.40635e+06	1.35751e+06	6.40997e+06	458.286	3.545
neg-3.546_404.17021	3.35929e+06	523118	727137	806198	185352	83228.8	1.66012e+06	1.43211e+06	263507	50105.8	1.80103e+06	639873	608938	329016	104086	485039	3.26657e+06	1.21287e+06	395706	150820	5.292e+06	1.41934e+06	796799	1.69297e+06	598303	1.46557e+06	809646	974835	484076	565204	524851	563905	1.09968e+06	247381	605816	571638	473084	1.70278e+06	404.17	3.546
neg-3.55_406.17024	2.58882e+06	434177	664517	473590	215516	60643.5	1.16475e+06	957824	149721	44220	1.17152e+06	500029	433435	351771	107269	308422	1.85738e+06	1.33914e+06	254105	215044	3.98549e+06	1.21049e+06	499884	1.44771e+06	238409	1.14769e+06	616722	686784	377224	112375	493710	453631	838260	147781	576631	462145	454510	1.2531e+06	406.17	3.55
neg-3.552_212.11601	749203	2.82449e+06	1.80908e+06	231700	2.24958e+06	941307	205785	528278	4.33087e+06	3.02261e+06	445535	434869	828429	1.18192e+06	3.46607e+06	200429	554641	1.21715e+06	406068	1.99233e+06	236150	1.20269e+06	407917	831589	2.10201e+06	772886	307173	284498	653074	231828	701414	505757	417874	362588	1.22579e+06	530813	315180	258312	212.116	3.552	butabarbital	Organoheterocyclic compounds	Diazines	HMDB0014382	C07827
neg-3.553_739.42386	240163	1.23775e+06	4.73379e+06	151925	7.35706e+06	608637	150193	146961	1.45189e+07	1.3933e+07	798581	110514	90743.3	778187	2.24339e+06	36227.5	29189.7	856118	1.3566e+06	9.71783e+06	194231	1.12458e+06	381848	636296	3.5954e+06	206899	89379.4	1.11938e+06	3.96942e+06	45837.4	1.32458e+06	118379	32247.6	1.19831e+06	2.47468e+06	40178.7	435088	290084	739.424	3.553
neg-3.554_733.33314	1.38713e+06	12199.1	73522.1	2.72804e+06	1.38041e+06	59837.8	940935	711313	55349	139448	445775	1.63363e+06	844387	117890	12219.2	289158	1.92698e+06	531682	313821	214924	2.48612e+06	455617	3.06355e+06	761611	47812.2	1.48731e+06	2.44495e+06	249615	409113	21112.2	370849	2.03869e+06	523182	711503	364378	1.97493e+06	911880	3.73812e+06	733.333	3.554
neg-3.557_246.10385	4.61752e+06	2.48304e+07	1.90357e+07	1.30669e+06	1.44585e+07	9.74067e+06	1.05426e+06	2.62373e+06	3.45926e+07	3.65587e+07	2.40946e+06	921221	2.84217e+06	1.4607e+07	3.28097e+07	544791	2.32624e+06	1.22597e+07	3.3555e+06	2.06885e+07	1.99961e+06	1.32688e+07	1.33675e+06	5.13999e+06	1.55106e+07	4.70896e+06	1.93863e+06	850953	5.20214e+06	1.19851e+06	5.34269e+06	1.81045e+06	1.27398e+06	2.72368e+06	1.32342e+07	1.40073e+06	492856	1.0373e+06	246.104	3.557	pro-met	Organic acids and derivatives	Carboxylic acids and derivatives	HMDB0029023
neg-3.56_371.16951	5.70313e+07	5.86206e+06	1.01069e+07	1.67947e+07	1.98732e+06	1.14677e+06	3.45932e+07	1.65445e+07	4.41359e+06	251362	3.72191e+07	1.12341e+07	1.2168e+07	2.76759e+07	1.71835e+06	1.32576e+07	3.51043e+07	4.016e+07	2.65586e+06	5.16046e+06	4.11933e+07	2.82857e+07	1.35363e+07	2.98777e+07	2.38014e+07	2.06535e+07	1.50538e+07	1.20774e+07	3.629e+06	9.31505e+06	7.01803e+06	6.1843e+06	8.92798e+06	4.86466e+06	9.08144e+06	1.98045e+07	9.70338e+06	1.76269e+07	371.17	3.56	lenperone
neg-3.564_220.00427	45147.6	27629.7	159501	56951.9	1.24502e+06	35163.9	356838	244786	31728.3	41999.4	48091.1	45015.8	501513	38686.8	911350	264349	418733	161780	25884.8	900588	1.15758e+06	377496	525982	184141	37418.4	105862	101092	33853.7	31584.2	71905.4	72770.5	43641.6	4.30595e+06	236707	132557	659399	237218	4.38552e+06	220.004	3.564
neg-3.567_384.20118	3.94268e+06	41460.6	45705.4	3.76306e+06	362503	138726	1.46131e+06	735118	92591.8	29626.7	6.28181e+06	1.74883e+06	1.32915e+06	979443	38871.4	552520	5.66792e+06	59006.7	25970.2	746583	2.49912e+06	102033	676518	8.04029e+06	155742	345621	665916	1.95794e+06	251054	248692	1.27921e+06	295663	969281	238682	490165	2.51203e+06	1.03236e+06	6.71107e+06	384.201	3.567
neg-3.571_614.32869	467217	87876.8	372946	1.01368e+06	172775	25435.7	948318	152387	107614	179145	1.89361e+06	477897	106312	61893.3	194770	152123	831566	1.28736e+06	164540	209671	1.96673e+06	705548	450275	409574	679528	391825	190014	570143	277577	27792.5	365682	327161	562312	378785	991635	418920	444278	4.98581e+06	614.329	3.571
neg-3.571_671.43403	1.80851e+06	12889.3	16871.9	1.81358e+06	21414.8	15599.8	4.32404e+06	1.25875e+06	23788.9	21098.9	2.00569e+06	33751.4	52611	29006.2	12322.5	38765.2	6.9727e+06	445890	23142	18325.8	2.92718e+06	354350	34706.2	135492	28055.2	96544.4	228813	622563	50786.5	24718.7	400340	102504	110008	81217.3	17874.6	123921	101894	546173	671.434	3.571
neg-3.574_571.33333	776498	13299.6	129714	847977	19987.1	16096.3	508411	1.07563e+06	113105	21770.5	547223	463725	54285.6	178506	31637.3	60188.4	758772	108450	107658	114381	317752	114388	390804	184822	293949	516153	506501	407656	256824	25505.5	160345	317012	123078	194105	92340.6	112695	513163	567828	571.333	3.574
neg-3.578_377.15904	5.32808e+06	606478	1.68209e+06	6.9372e+06	2.01967e+06	409177	6.32634e+06	1.88418e+06	2.81245e+06	204011	6.70814e+06	4.74476e+06	2.4606e+06	1.23873e+06	637095	1.9919e+06	6.77315e+06	3.20903e+06	775124	2.57098e+06	7.41994e+06	3.72555e+06	2.98191e+06	4.88669e+06	3.47587e+06	3.7841e+06	3.61564e+06	3.84279e+06	1.80552e+06	1.98408e+06	2.67494e+06	1.80682e+06	2.7674e+06	2.10047e+06	1.8207e+06	7.11765e+06	3.93857e+06	6.94202e+06	377.159	3.578	7209
neg-3.579_1615.85912	898226	11074.1	16302.4	6.30652e+06	18716.7	15073.2	2.69179e+06	2.10976e+06	22985.9	20386.7	1.54342e+06	4.04231e+06	2.13574e+06	56470.5	11113.4	1.62641e+06	2.3107e+06	17967.3	88688.7	17707.2	3.32886e+06	15464.2	396366	43803.9	27108.2	697259	1.93557e+06	889849	38654.9	23884.4	20128	1.51448e+06	959281	335144	17271.3	8.70187e+06	235964	1.36846e+06	1615.86	3.579
neg-3.582_230.03604	48021.7	112718	72310	52475.7	899201	310574	51883.6	28106	1.91994e+06	993903	503397	107558	59303.3	195735	357069	46989.7	36792.3	53952.2	342418	514536	70316.8	26196.3	648512	33587.3	302595	184742	664642	191068	181663	51914.9	214025	235276	42843.5	635804	137586	57617.7	191456	34618.6	230.036	3.582	asulam				C18350
neg-3.588_559.32201	50665.3	12240.9	15000	2.06959e+06	52558.4	16661.4	2.98176e+06	229877	272811	21574.2	171389	788983	851696	114276	10668.3	338809	1.2588e+06	182903	169986	15737.2	1.70192e+06	60298.5	759231	72006.2	220974	87160.2	328698	1.69276e+06	75547	22090.9	368155	45699.2	230026	72421.6	30052.2	684323	112928	1.68875e+06	559.322	3.588
neg-3.589_455.17349	209348	9516.08	73270.3	4.26243e+06	60219.2	14556.5	1.46469e+06	347927	16750.3	18848.7	440944	1.75167e+06	73215.7	21688.9	9320.57	87624	726014	271753	117239	17996.4	2.5004e+06	337353	1.85206e+06	65521.2	53940.7	1.07096e+06	1.35509e+06	384491	107874	31969.5	819359	553713	909436	469263	30032.8	95298	2.69131e+06	2.59792e+06	455.173	3.589
neg-3.591_410.21704	2.2757e+06	28401.2	195297	4.10574e+06	131429	46205.1	1.34341e+06	1.26341e+06	348178	72491.6	3.19938e+06	884457	1.43926e+06	1.1412e+06	13849.4	961774	3.63256e+06	612752	97122.8	617775	2.22374e+06	331592	396863	3.70337e+06	162326	439757	496399	1.85524e+06	193571	355472	2.27824e+06	269338	1.15208e+06	549624	193880	1.52251e+06	865673	1.90693e+06	410.217	3.591
neg-3.593_1759.78958	3.60247e+06	29180.5	156360	7.28148e+06	78717.9	34897.9	644408	2.79987e+06	23212.5	28381.5	2.33424e+06	2.1976e+06	4.23465e+06	1.31442e+06	14433.3	4.36491e+06	3.17629e+06	53663.7	674360	855997	1.88928e+06	70339.3	1.11224e+06	5.21107e+06	93059.2	1.14505e+06	463675	2.21057e+06	299071	858871	885971	991724	8.24995e+06	527551	222070	3.29811e+06	1.75919e+06	4.51853e+06	1759.79	3.593
neg-3.606_1883.77999	504417	11899.9	20105.4	8.52009e+06	128817	15528.9	1.47443e+06	1.3402e+06	33596.4	17937.6	2.6393e+06	6.97642e+06	1.79032e+06	126856	9067.84	6.2592e+06	2.46695e+06	21617.4	208044	25081.6	4.72803e+06	35524.7	2.45732e+06	44498	63085.1	1.662e+06	1.79886e+06	1.94754e+06	360834	544736	39120.7	1.64825e+06	5.89996e+06	1.07083e+06	111588	1.68549e+07	1.54942e+06	3.6862e+06	1883.78	3.606
neg-3.607_1882.77551	758185	12161.2	20546.9	1.39113e+07	229441	51396.9	1.99876e+06	1.72802e+06	34334.1	25420.1	3.76461e+06	8.3612e+06	2.69523e+06	129642	9266.95	7.96258e+06	2.95468e+06	58336.9	314115	25632.3	8.11134e+06	78543.3	4.00309e+06	45475.1	64470.3	2.73258e+06	2.95587e+06	2.51515e+06	605994	894660	99410	2.73703e+06	7.16205e+06	1.92184e+06	164100	2.16765e+07	2.55664e+06	6.06393e+06	1882.78	3.607
neg-3.608_1884.78054	401808	10518.5	17771.5	4.69727e+06	73143	13726.3	953712	805755	29696.5	15855.4	1.2923e+06	4.24602e+06	1.07337e+06	75967	8015.23	3.70177e+06	1.45436e+06	15012.7	92673.6	16196.7	2.73092e+06	19919.8	1.37217e+06	39332.6	55762	808526	1.09496e+06	1.0637e+06	220261	308721	19340.9	901129	3.5474e+06	568649	90450.2	9.79066e+06	707900	2.2864e+06	1884.78	3.608
neg-3.609_598.29739	1.44971e+06	14663.5	62838.8	7.66603e+06	246752	323285	1.45745e+06	1.94066e+06	41398.8	22103.4	3.67739e+06	8.19574e+06	551960	114633	11173.7	215456	3.13401e+06	39887.8	670531	192181	1.48228e+06	20732.8	2.31918e+06	605700	118438	1.59971e+06	2.90008e+06	1.3956e+06	302512	64391.5	295051	6.94477e+06	66884.3	1.62878e+06	51344.9	8.24133e+06	5.99453e+06	974348	598.297	3.609
neg-3.612_540.29152	256626	69254.5	375002	6.68174e+06	75933.4	53808.6	6.12436e+06	365656	249118	121720	7.05509e+06	5.64635e+06	233541	187480	178080	2.27145e+06	2.85265e+06	1.52176e+06	247166	130993	2.60562e+06	751047	5.54962e+06	467479	832831	2.31003e+06	2.73783e+06	3.30846e+06	420891	52033	1.5316e+06	1.43305e+06	1.35043e+06	1.78391e+06	2.75046e+06	3.34218e+06	2.31347e+06	8.88238e+06	540.292	3.612
neg-3.612_544.29463	134546	40759.6	176159	2.58634e+06	17360.3	90371.3	1.13014e+06	162118	224621	22329.9	2.5006e+06	1.76495e+06	390809	578874	42767.9	823601	1.75242e+06	674131	67685.8	50357.2	1.86905e+06	290419	2.05158e+06	740867	230284	914321	1.01585e+06	975723	156829	190884	751488	664896	1.09378e+06	579312	1.00829e+06	936292	681497	3.81802e+06	544.295	3.612
neg-3.616_480.22225	3.07687e+06	317019	882311	5.27835e+06	613406	156854	8.1205e+06	1.36516e+06	572991	208147	5.5084e+06	1.41121e+06	223520	1.56209e+06	155421	1.41514e+06	4.53495e+06	764657	984858	694380	2.22623e+06	1.49705e+06	1.00476e+06	3.32086e+06	550776	2.76201e+06	1.84015e+06	3.44901e+06	699840	90595.7	2.09579e+06	1.10008e+06	1.30926e+06	877017	726291	1.79279e+06	1.28334e+06	4.43457e+06	480.222	3.616
neg-3.622_692.26622	466533	11965	20465.1	8.29276e+06	53788.9	14937.3	866658	270553	34197.5	15598	2.86308e+06	5.6588e+06	866628	94692.9	8465.54	1.35943e+06	2.02621e+06	15317.6	163033	43542.6	2.25537e+06	17126.3	2.16157e+06	105195	56391.9	432855	1.50113e+06	1.52553e+06	60873.7	43946.8	217817	772233	722201	341383	45110.1	4.20928e+06	2.19829e+06	3.10361e+06	692.266	3.622
neg-3.626_686.36498	9.15314e+06	18914.7	84493.6	1.44693e+07	92427.5	24987.9	3.3818e+06	5.75291e+06	73364.5	137671	6.33817e+06	9.52004e+06	5.32399e+06	166088	14591.3	5.01608e+06	1.13167e+07	7.30515e+06	1.19695e+06	196893	7.22213e+06	1.92032e+06	2.22824e+06	2.29424e+06	89146.5	3.19226e+06	3.95412e+06	4.55208e+06	651734	2.88934e+06	5.77623e+06	4.81153e+06	1.85701e+07	3.28902e+06	136890	1.82992e+07	7.16069e+06	6.47946e+06	686.365	3.626
neg-3.629_452.11572	47071.2	9963.91	17725	1.26591e+07	17733.2	15758.7	47630.6	14152.6	28625.8	16455.7	45531.7	39585.7	601784	56029.2	8931.06	46721.8	30471.7	14862.5	13185.5	17545.9	56977.9	12466.7	33119.5	34438.7	40807.8	30994.4	27956.1	24082.6	14050.5	46363.4	19101.1	20734.3	44988.9	20882.9	17477.7	9.05099e+06	28279.4	27892.4	452.116	3.629	4-[3-(4,5-dihydroxy-7-methoxy-2,2-dimethyl-3,4-dihydro-2h-chromen-6-yl)-3-oxopropyl]phenyl hydrogen sulfate
neg-3.629_571.12849	58410.6	15663.8	21994.9	1.02382e+06	22005.1	19555	59104.8	4.85881e+06	35521.7	20419.9	56500.3	66594.4	113291	123966	11082.5	2.24455e+07	37812.3	20052.8	16361.9	21772.7	70703.8	22420.7	46422.1	42734.9	73824.6	38460.9	50725.7	32756.2	17435.2	57532.3	23702.5	25729.1	55826.7	29701.1	25993.4	691383	49869.7	46606.3	571.128	3.629
neg-3.629_604.28991	530392	12369.2	17368.6	6.80336e+06	64361.8	323285	2.92623e+06	554764	93024.3	16124.8	2.50492e+06	8.99345e+06	551960	54902.7	8751.49	99938.3	3.27231e+06	145931	777861	38998.9	2.30507e+06	95246.5	2.14233e+06	222630	50659.8	2.07358e+06	3.38142e+06	1.77369e+06	314964	67792.1	446564	7.54388e+06	253526	1.76853e+06	67239.5	8.55527e+06	6.13666e+06	1.23887e+06	604.29	3.629	lanceotoxin b				C08873
neg-3.629_637.25984	310940	29220.3	18841	745734	198009	13781.3	887976	85427.8	25033.7	14390.8	101248	212607	79841.2	112281	39877.2	195180	479741	170161	55854	26577.3	414882	150098	347383	252381	49838.5	125533	197518	489296	112637	40545.5	200235	114838	163654	169950	60803.7	235901	180411	611483	637.26	3.629
neg-3.631_634.10375	51527.2	10907.2	19403	1.21858e+07	19411.9	18481.1	52139.6	15492.3	31335.7	18013.5	49842	43333.1	99940.5	61333.2	9776.52	51144.8	33356.3	16269.5	14488.6	19206.9	62371.7	13646.9	36254.7	37698.8	44670.9	33928.5	30602.6	26362.4	15380.6	50752.4	20909.3	22697.1	49247.9	22859.8	19132.3	1.63418e+07	30956.5	30532.9	634.104	3.631
neg-3.632_345.13616	69528.9	27414.7	64107.2	2.7594e+06	47714.2	24937.7	797258	48909.7	48417.7	24306.7	202396	1.28209e+06	134856	150458	92536.9	193684	71108.9	23869.8	19550.4	79526.1	1.51097e+07	166028	74419.5	50869.3	208932	249899	94118.3	2.27608e+06	23014.2	68483.4	181483	38524.6	253695	92453.1	263506	245074	59362.3	2.10802e+06	345.136	3.632
neg-3.632_568.13158	45329.9	9595.31	17069.3	5.33048e+07	15226.8	16258.3	32566.4	4.11395e+06	27566.8	14750	43847.3	38121.3	87920.3	53956.5	8600.67	1.78452e+07	29344.4	14312.7	12746	13453.4	44044	12005.5	31894.3	33164.7	39298.2	23285	26921.9	23191.7	12794.9	27316.5	28883.1	19967.2	80428.2	20110.4	16831.1	3.67561e+07	27233.3	26860.6	568.132	3.632
neg-3.638_1666.77298	3.57673e+06	13625.9	24239.4	860024	96344.8	23087.7	953388	183599	39146.5	20945.8	1.60435e+06	562327	210330	277926	12213.4	238787	1.47801e+06	48572.6	18100.1	96774.7	127418	22410	139756	855647	55805.6	33066.1	111162	375899	18169.4	57429.7	457790	42158.9	81641.8	75496.2	23901.2	391109	244922	816032	1666.77	3.638
neg-3.643_198.05033	776165	591407	199784	1.23374e+06	981547	999461	116727	788267	46925.6	29667.6	648058	1.75326e+06	2.09603e+07	1.14704e+06	111755	5.4292e+06	747119	185479	1.07704e+06	322503	1.44536e+06	372002	1.31852e+06	1.04095e+06	659473	473269	715870	483450	682683	4.09346e+06	603811	952705	5.14608e+06	1.27639e+06	421348	8.20415e+06	1.74679e+06	381488	198.05	3.643	mfcd00216258
neg-3.643_320.99089	388576	178088	73231.4	444033	386368	312348	74245.3	300197	34233.1	21660.9	215900	619486	1.05125e+07	387690	44696.3	1.96898e+06	352457	78160.3	396134	109832	492004	149839	452728	413447	267152	168865	222802	267379	251778	1.51461e+06	211261	386973	1.77149e+06	609983	126287	3.16876e+06	624297	161630	320.991	3.643	cgh2466
neg-3.644_130.06291	4.22634e+07	1.9419e+07	1.05178e+07	7.846e+07	3.63595e+07	3.01946e+07	1.3012e+07	3.29722e+07	2.04236e+06	794519	4.76835e+07	6.60441e+07	9.37476e+08	4.70278e+07	5.2031e+06	1.71438e+08	4.23294e+07	1.05461e+07	3.92766e+07	1.22016e+07	4.77362e+07	1.95009e+07	5.79332e+07	6.01436e+07	4.48166e+07	2.12392e+07	2.93041e+07	2.71561e+07	2.52468e+07	1.28663e+08	2.94089e+07	3.9813e+07	1.68348e+08	5.3277e+07	1.70596e+07	3.09524e+08	6.83772e+07	2.57651e+07	130.063	3.644	(r)-pantolactone				C01012
neg-3.645_579.29118	169008	15623.8	31454.6	4.61437e+06	31053.4	26472.9	3.61309e+06	315052	32069.9	24016.9	3.47179e+06	1.56058e+06	143158	74244.3	14004.2	92589.2	3.98351e+06	73888.3	86186.4	27015.7	1.68703e+06	35440.5	229171	107157	31939.6	592076	288618	1.12861e+06	121620	44478.7	443101	148744	61532.6	500165	23283.5	225805	432819	3.56165e+06	579.291	3.645
neg-3.648_968.51796	79186.4	9895.63	10268.5	1.13521e+06	21912.8	17812.2	1.78936e+06	292285	16490.9	16136.3	1.28931e+06	358384	191358	19823.1	9303.7	49293.8	2.70182e+06	28912.5	13964.3	12948	1.37321e+06	49012	34095.9	66051.2	13496.1	197670	80816.4	940424	101736	23691.4	62988.4	51310.2	41199.6	128059	14823.8	82845.4	50285.1	785175	968.518	3.648
neg-3.649_228.02055	1.33434e+06	1.40342e+06	234924	49309.4	788122	463520	112843	338401	1.9323e+06	1.07357e+06	535585	296852	1.26947e+06	1.64481e+07	2.71643e+06	194363	129908	449328	721724	374493	70415.4	247818	995826	610974	2.0722e+06	251278	905471	179855	688290	446403	482132	425797	136408	691635	179932	322297	536809	47876.6	228.021	3.649
neg-3.65_696.37068	1.38065e+06	11887.1	12335	121988	19975.5	21396.8	400385	365035	19809.6	19383.6	368806	189717	115708	33837.1	11176	59213.8	563520	121473	16774.5	15553.7	498725	178198	86311.3	1.49038e+06	25815.2	197215	180424	83929.2	23246.9	65894.6	42863.5	238572	422014	38058.6	17807	147002	64580.7	170112	696.371	3.65	cenicriviroc
neg-3.652_897.48203	124708	8645.79	724888	1.87467e+06	84381.8	16601.5	2.85835e+06	317371	15370	15039.5	1.48946e+06	811025	642133	18475.7	8671.3	158770	3.73833e+06	1.26789e+06	17889.9	11896.3	1.54197e+06	1.88367e+06	59328.3	24878.4	21605.1	250509	161191	2.07629e+06	758326	22081	1.81784e+06	311616	107616	362084	664085	214071	217075	1.11619e+06	897.482	3.652
neg-3.653_658.35431	420683	8858.46	10492.7	1.27828e+06	17856.9	16874.5	1.6959e+06	146227	16239	15387.8	1.0117e+06	150408	84574.1	18930.2	8884.6	42464.1	800218	35117.1	11581.7	142852	187432	54262.8	84451.4	59287.1	12888.2	128780	65816.8	461426	49818.9	25609.9	48038.5	74448.8	36663.8	126497	651828	68501	61817.5	2.11194e+06	658.354	3.653
neg-3.653_810.44986	6.34944e+06	9684.62	964708	6.30168e+06	340528	18596.2	1.33191e+07	1.38931e+06	17753.5	16846.5	4.82416e+06	2.21907e+06	2.42384e+07	35842.4	9713.2	1.33538e+06	9.00077e+06	3.19873e+06	60908.9	40832.5	3.28538e+06	4.33312e+06	271643	282700	109153	866245	1.29729e+06	8.81365e+06	1.52253e+06	674008	8.93067e+06	1.15459e+06	1.85008e+06	1.29546e+06	1.11665e+06	2.496e+06	1.48063e+06	6.33055e+06	810.45	3.653
neg-3.655_241.08226	55928.1	23367.9	25150.1	135086	28011	139220	53168.1	1.91333e+06	28644.3	235529	59679.6	308972	162253	60657.6	21142.4	329352	44995.4	44618.2	23522.3	28875	94779	22155.8	186212	63533.2	52953.1	35778	132267	33362.8	23604.9	77386.3	28163.1	30279.2	140321	35809.4	24970.2	255528	173213	46046.4	241.082	3.655
neg-3.662_529.34793	592611	8926.53	181469	2.71738e+06	211302	15540.3	1.62282e+06	2.07984e+06	19826.5	14171.2	657579	940603	203960	31669	8182.13	63568.4	2.57467e+06	213060	54781.3	21430.7	128493	354124	526913	374241	27646.5	2.13065e+06	3.86044e+06	672920	161637	23585	352845	1.41648e+06	57105.5	376919	143402	187705	455785	1.19017e+06	529.348	3.662
neg-3.662_769.42333	1.03621e+06	63693.9	62374.2	4.66759e+06	734711	35432.4	2.71188e+06	1.08652e+06	21368.3	60295	4.78389e+06	3.43138e+06	1.1548e+06	164824	31121.3	2.60726e+06	1.49369e+06	362150	713421	258103	2.24779e+06	156243	1.92921e+06	770165	126855	746513	2.47156e+06	2.88844e+06	1.21729e+06	893568	316017	1.54597e+06	2.88209e+06	1.85476e+06	580776	7.26493e+06	2.65688e+06	5.5446e+06	769.423	3.662	(2s,3s,4r,6s)-6-{[(2r,3s,4r,5r,6s)-4-(dimethylamino)-5-hydroxy-6-{[(4r,5s,6s,7r,9r,11e,13e,16r)-4-hydroxy-5-methoxy-9,16-dimethyl-2,10-dioxo-7-(2-oxoethyl)oxacyclohexadeca-11,13-dien-6-yl]oxy}-2-methyltetrahydro-2h-pyran-3-yl]oxy}-4-hydroxy-2,4-dimethyltetrahydro-2h-pyran-3-yl 2-methylpropanoate
neg-3.663_400.26874	679836	41799.2	113681	1.88515e+06	160083	35028	2.7669e+06	689269	88824.7	115937	2.40732e+06	548630	174161	84912.6	41591.4	187964	2.47671e+06	722346	148487	174264	1.41848e+06	565507	347292	547975	67813.2	620166	378929	1.27653e+06	270371	56139.7	1.38451e+06	363802	98140.9	358267	107093	780984	339716	1.82061e+06	400.269	3.663
neg-3.663_543.32685	2.02103e+06	17453.5	213493	574492	41115	30385	3.38058e+06	57318.8	558656	62296.2	915065	707317	152288	146532	16509.6	76462.9	135373	322517	59939	119340	1.17836e+06	231591	76279.6	556176	1.03192e+06	190227	126490	428684	95608.6	49089	430017	453861	84054.8	247922	78275.2	196598	132653	451059	543.327	3.663
neg-3.666_1471.73208	122774	11572.5	18435.3	473421	113279	272877	3.58682e+06	291693	23336.6	17920.4	800499	443714	75799.5	130411	10731.5	307062	1.00775e+06	53542.3	19319.8	15086.3	445653	78968.3	197595	78649	39316.3	207207	141566	298388	13622.6	88910.3	56724.6	100936	200459	109372	14754.3	126581	124588	1.32009e+06	1471.73	3.666
neg-3.674_458.2745	1.49809e+07	166706	569455	1.30336e+07	689968	66041.5	2.12979e+07	6.74695e+06	228913	198483	6.62022e+06	2.31715e+06	484810	1.9614e+06	201199	2.41531e+06	1.95506e+07	2.78914e+06	962602	735498	7.51278e+06	1.86591e+06	1.49366e+06	8.25928e+06	1.09778e+06	3.6907e+06	3.44116e+06	5.15534e+06	1.08712e+06	409913	2.50096e+06	2.24314e+06	1.95594e+06	1.27245e+06	413446	3.14064e+06	1.97479e+06	1.09399e+07	458.274	3.674
neg-3.674_491.27481	658464	35601.6	74711	3.07032e+06	93474.7	21986.4	914056	489966	88800.9	104048	934881	1.76395e+06	208183	68972.8	150480	58455.5	2.14248e+06	375820	45714	89470.2	2.23252e+06	271692	67740.2	201849	63853.1	208597	209144	576481	349054	37607.8	728079	466290	96732.4	398482	39981.7	1.25364e+06	242177	711482	491.275	3.674	lidoflazine
neg-3.675_587.31713	4.30765e+06	90187	347864	1.13127e+06	270417	25223.2	4.05974e+06	834867	786534	23754.3	2.90017e+06	536379	119464	181906	14510.3	159220	3.11604e+06	186290	475315	107811	555625	127066	544447	294822	2.01831e+06	1.06952e+06	506321	2.32388e+06	350382	43144.3	682387	529278	120156	721989	152101	441041	555153	3.40688e+06	587.317	3.675
neg-3.682_414.28471	1.13441e+06	41456.4	49463.6	1.93809e+06	88190.1	28942.1	1.42882e+06	790288	35292.9	25490.7	1.50492e+06	423123	117061	52284.9	30028.7	257976	2.59673e+06	828252	48984.1	40563.8	1.46009e+06	550877	124774	717791	85042.7	627043	333508	839612	273247	74193.8	1.42081e+06	260119	154483	195516	94252.6	188848	193400	2.46943e+06	414.285	3.682
neg-3.685_471.30587	3.48733e+06	19339.6	34710.2	4.65292e+06	101929	27199.5	1.23431e+07	2.75016e+06	27810	59660.5	6.88634e+06	2.72645e+06	97097.2	150980	23607.9	125749	1.33406e+07	1.0988e+06	288846	79866.8	6.53593e+06	493420	161891	713807	46852.8	1.31315e+06	889410	2.79157e+06	548197	38787.5	1.82677e+06	754095	87770	658464	116574	663006	352732	4.58414e+06	471.306	3.685
neg-3.685_534.30157	255622	10557.4	13640.1	722812	34743.7	21024.4	2.05979e+06	503156	21496.3	19723.4	1.06201e+06	394017	57161.5	37981.4	11773.5	54515.5	2.15723e+06	123411	24764.7	14979.5	974692	50769.4	28668.7	26675.1	36215.9	120831	98619.1	407442	73240	27974.2	125928	117865	34450.5	75783.1	13590.8	75695.5	31207.8	1.07951e+06	534.302	3.685	(6r)-6-[(3,6-dideoxy-4-o-{(6r)-6-[(3,6-dideoxy-alpha-l-arabino-hexopyranosyl)oxy]heptanoyl}-alpha-l-arabino-hexopyranosyl)oxy]heptanoic acid
neg-3.69_656.3757	807274	11330.8	9797.25	2.98355e+06	15625.6	18230.2	953575	346273	13058.9	16056.2	1.50965e+06	1.2667e+06	349300	1.19683e+06	10208.7	477243	2.66655e+06	226133	47758.3	12988.6	4.54815e+06	95204.2	510495	1.4786e+06	17766.3	246579	562094	456489	180980	24256.3	467781	366528	851346	216364	11562.5	3.74173e+06	423295	767454	656.376	3.69	(2beta,3beta,5beta,22r,24r)-2,14,20,22,25-pentahydroxy-6-oxoergost-7-en-3-yl beta-d-glucopyranoside
neg-3.692_488.24878	3.26994e+06	303788	486916	1.79113e+07	2.81409e+06	299690	6.83952e+06	2.12341e+06	375921	447955	1.3443e+07	1.30856e+07	1.27718e+06	957777	246721	3.38323e+06	9.533e+06	903062	649918	354403	4.2902e+06	781757	1.29195e+07	1.28961e+06	322921	7.43356e+06	1.57359e+07	7.81525e+06	1.20295e+06	558174	3.22201e+06	1.05908e+07	5.54826e+06	3.03926e+06	2.12907e+06	2.33838e+07	1.33974e+07	1.7452e+07	488.249	3.692
neg-3.692_621.30187	2.78791e+06	18368.9	366036	7.56768e+06	98498.4	28499.3	8.86434e+06	1.32196e+06	21204.3	26263.1	7.02186e+06	2.45003e+06	100397	153065	22886.8	318965	6.28033e+06	1.60075e+06	155032	29172	4.13762e+06	961101	506248	930432	60558.2	950962	883694	3.84803e+06	547745	41929.4	2.33648e+06	653280	963294	994402	179404	1.198e+06	1.2219e+06	5.40938e+06	621.302	3.692	z-arg-arg-amc
neg-3.692_628.3802	4.04133e+06	12547.6	10849.4	1.21582e+06	17303.7	20188	1.99168e+06	757560	14461.4	17780.5	654638	155363	72067.3	144315	11305	66254.5	2.20406e+06	115497	49152	17062.4	637242	93489.2	79093.1	1.48091e+06	19674.2	160953	139766	196912	69160.9	26861.2	182209	86881.3	57996	66980	12804.2	53234.3	217235	583678	628.38	3.692
neg-3.695_490.24423	5.35042e+06	67327.3	921896	1.46488e+07	548180	102708	8.59174e+06	2.29739e+06	353772	388973	5.87651e+06	8.54462e+06	868661	966603	147967	2.49947e+06	6.44697e+06	1.30674e+06	965007	474299	3.63494e+06	1.34531e+06	2.36774e+06	2.48499e+06	355919	2.41241e+06	7.49799e+06	2.58465e+06	940621	478486	1.66766e+06	7.37065e+06	3.67882e+06	1.50396e+06	284595	2.26241e+07	6.74466e+06	4.98058e+06	490.244	3.695
neg-3.696_486.30566	5.60369e+06	159331	301671	6.06177e+06	1.14453e+06	118444	7.32021e+06	2.4961e+06	484251	215415	5.37558e+06	2.20403e+06	432575	1.03918e+06	603342	532671	8.54784e+06	2.11698e+06	370048	451565	5.67861e+06	608680	751142	4.22668e+06	760114	1.63896e+06	1.6305e+06	2.67444e+06	993744	142211	1.73318e+06	1.46117e+06	423970	1.1022e+06	359199	2.37354e+06	1.12707e+06	4.4424e+06	486.306	3.696
neg-3.697_502.21022	3.53615e+06	105255	69206.7	4.72961e+06	192793	55121.9	2.10109e+06	1.15293e+06	144949	52987.9	6.71535e+06	1.81194e+06	2.75727e+06	766292	36398.7	393003	3.1562e+06	287109	46027.6	208989	2.10639e+06	163073	907493	4.27288e+06	265838	443560	761528	2.424e+06	68356.9	281758	1.06683e+06	243711	693127	245596	109898	2.08322e+06	1.49368e+06	2.81042e+06	502.21	3.697
neg-3.699_472.28983	1.07603e+07	46680.9	183975	9.52401e+06	593044	45696.3	1.69784e+07	3.16565e+06	95938	81332.8	1.25494e+07	1.73143e+06	798890	1.68273e+06	81835.5	1.06399e+06	1.50476e+07	2.09112e+06	175562	213344	7.08641e+06	386485	572613	1.42909e+07	187718	2.34905e+06	1.70461e+06	3.61871e+06	478429	241064	2.41054e+06	989377	1.1055e+06	610471	161162	2.78709e+06	1.08089e+06	1.32731e+07	472.29	3.699
neg-3.7_538.24589	337597	15112	26304.7	2.16836e+06	220849	26268.4	1.75799e+06	407614	19544.4	51490.7	1.12194e+06	1.20321e+06	93557.4	65579.9	15216.4	74712.1	2.21252e+06	167148	32860.5	38447.9	2.10232e+06	53117.6	462571	105869	44422.7	472813	896277	781398	59809.6	27507.9	362501	381476	49102.7	182647	15674.7	243115	854042	1.14272e+06	538.246	3.7
neg-3.702_362.11512	3.52833e+06	353250	723604	2.68553e+06	320522	134394	1.64123e+06	1.60474e+06	119112	307065	1.45938e+06	2.34684e+06	4.17072e+06	930088	960996	3.65968e+06	5.42097e+06	271190	375672	382987	1.42152e+06	1.10164e+06	2.37545e+06	731453	1.07057e+06	1.68429e+06	1.50132e+06	324736	837246	664229	381581	2.11267e+06	3.23192e+06	546962	237985	1.05952e+07	5.29003e+06	761798	362.115	3.702	isochamanetin
neg-3.703_1414.71237	2.32846e+06	14188.6	441422	4.59136e+06	307253	25269.9	6.73577e+06	1.4555e+06	18350.1	24291.6	2.96422e+06	801695	111227	200954	16686.5	589556	4.26467e+06	438011	169039	232542	593784	1.9372e+06	680229	580526	37159.3	651975	667612	3.97973e+06	847854	36899.5	621300	530447	277050	697028	276942	389106	630926	3.02799e+06	1414.71	3.703
neg-3.703_830.43904	1.50856e+06	11777.2	10765.1	244380	108217	20471.6	847835	240389	15231.4	18865.3	279607	39545.6	72911.5	23657.6	11858.5	58224.9	2.00636e+06	10722.6	16952.6	15560.9	1.2716e+06	10670.6	29832.2	24714.3	15984.3	96969.8	22069.6	75944.9	14289.2	21437.6	26026	20528.9	38266.9	32106.5	12215.7	54838.2	29715.3	490872	830.439	3.703
neg-3.707_684.37045	1.01449e+06	13006.4	12137.4	2.00576e+06	178574	93182.7	1.94256e+06	793193	90269.2	93209.2	2.10159e+06	1.15663e+06	80521.7	269939	57205.6	299851	1.30509e+06	150355	248561	81952.1	1.39092e+06	76386.6	1.42652e+06	526849	148899	863121	834766	811617	109082	51523.3	553975	641887	576477	598507	104012	1.40195e+06	595994	2.15087e+06	684.37	3.707
neg-3.708_671.83699	2.62175e+06	18563	24458	676109	90738.5	33060.8	767491	293753	24007.5	31780.9	397667	144456	136479	410278	21831	267379	326845	16900.8	101635	24526.9	125853	81848.5	199989	524307	25194.2	64336.1	140874	337776	95201.3	84884.5	114046	166124	184915	99137.4	33470.8	285626	180913	845374	671.837	3.708
neg-3.711_672.41802	1.87298e+06	13147.8	12269.3	5.48598e+06	22999.1	23416.4	4.29194e+06	2.58344e+06	17004.1	22509.8	788310	2.42356e+06	184213	25405.8	15462.5	269240	4.87229e+06	130413	19553	17372	2.06458e+06	181085	35867	84043.6	17844.6	124864	352511	316262	18007	23932.6	68602.1	212777	295614	28351.5	14119.9	807378	166955	979733	672.418	3.711
neg-3.714_483.26973	3.46039e+06	102459	65798.5	3.68828e+06	70653.2	95681.7	2.63239e+06	930374	76834.8	88388.4	4.66183e+06	802797	617995	577037	160155	198014	3.53609e+06	76188.6	83077.9	159862	1.52025e+06	127899	274659	4.49001e+06	187740	533664	504020	1.44586e+06	57675.7	162873	1.10089e+06	262581	215562	87615.2	65504.8	246830	934036	2.97847e+06	483.27	3.714
neg-3.715_436.16281	3.72458e+06	17071	56356.2	1.23226e+06	58815.2	30403.6	1.72048e+06	757185	58581	29226.5	1.92791e+06	345945	125510	208457	69570.8	164866	562968	128296	88421.9	56202.1	892984	190650	219255	2.00755e+06	230119	227991	227141	728756	54728.5	34558.5	123941	99817.3	87940.1	158996	63182.2	126102	579846	823700	436.163	3.715
neg-3.716_466.18554	2.89843e+06	574895	640091	2.04464e+06	443867	162145	4.26087e+06	1.79774e+06	428866	196650	2.12433e+06	956419	243384	1.72377e+06	449959	277620	3.04157e+06	1.34461e+06	379081	418303	3.29035e+06	1.12496e+06	633402	2.05222e+06	703592	1.3606e+06	844985	1.38543e+06	972314	138892	852758	912191	402582	465592	725683	505955	460616	4.63121e+06	466.186	3.716
neg-3.716_773.34575	1.07553e+08	636624	3.02092e+06	1.10353e+08	3.57153e+07	1.67706e+06	1.36457e+08	2.79415e+07	1.73379e+06	5.90912e+06	1.55438e+08	2.99104e+07	2.13651e+07	1.08867e+07	496340	2.46388e+07	1.12905e+08	5.85555e+06	1.0763e+07	1.09593e+07	5.87443e+07	6.72952e+06	3.87955e+07	5.14961e+07	1.03532e+06	2.70957e+07	1.2443e+07	9.97879e+07	1.65233e+07	1.0755e+07	1.58338e+07	1.83284e+07	2.63118e+07	2.83731e+07	8.03441e+06	5.23453e+07	1.77542e+07	1.20352e+08	773.346	3.716
neg-3.717_666.39644	1.00013e+06	26738.1	20478.2	821254	38386.7	39083.2	162640	818406	28380.8	37570.1	768971	585054	492325	58514.6	25807.8	576576	1.2611e+06	186382	52707.6	33337.4	513521	67186.8	137086	1.82346e+06	29783.6	658934	127558	544278	48020.7	43141.4	443191	862986	2.4329e+06	47320.2	33100.7	840562	379016	980286	666.396	3.717	7-{[(6e)-7-carboxy-5-hydroxy-6-heptenoyl]oxy}-4-hydroxy-n,n,n-trimethyl-10-oxo-3,5,9-trioxa-4-phosphapentacosan-1-aminium 4-oxide
neg-3.717_826.25642	1.48973e+06	13528.2	45950.1	1.85185e+06	751208	24093.8	1.38033e+06	485527	15705.6	81873.8	1.4061e+06	512075	401918	193357	15909.9	495130	1.22749e+06	92110.5	171487	161193	972614	115095	596035	813167	13975.1	335127	190617	1.48056e+06	297383	69452.9	219125	220326	231539	678361	129553	529723	218574	1.37092e+06	826.256	3.717
neg-3.718_492.25874	1.16137e+07	70609.9	199881	6.56701e+06	329482	354102	8.32106e+06	1.82773e+06	53774.8	60719	4.13219e+06	1.53394e+06	565342	699053	38733.8	1.61218e+06	7.74968e+06	817086	297160	491297	6.01002e+06	536041	872062	2.96216e+06	252096	1.01638e+06	1.74023e+06	1.46274e+06	473724	438584	1.50604e+06	1.09526e+06	1.87324e+06	473171	216451	3.44541e+06	1.11553e+06	6.80862e+06	492.259	3.718
neg-3.724_685.40227	6.79322e+06	15948.2	34571.6	1.02478e+07	107267	29322.8	4.54521e+06	2.75436e+06	27889.2	28187.6	3.28861e+06	3.03974e+06	202613	707013	19362.7	458606	2.87144e+06	19571.4	314917	143432	2.147e+06	23223.1	1.41216e+06	2.12471e+06	17265.7	2.76125e+06	1.29438e+06	2.08172e+06	266859	100735	408704	1.28287e+06	389704	2.2069e+06	88971.9	1.00969e+06	1.98924e+06	8.42492e+06	685.402	3.724
neg-3.725_1237.49094	1.34312e+06	13943.1	13432.5	6.29074e+06	550910	418262	1.07455e+06	200214	16711	24643.7	3.79476e+06	7.76139e+06	1.57733e+06	61633.9	16327.7	6.36991e+06	2.26939e+06	64477.6	121761	140373	2.0803e+06	12201.8	2.24543e+06	205591	15094.9	883603	372765	784821	293445	1.03244e+07	4.36719e+06	3.00883e+06	4.52848e+07	9.67663e+06	26733.3	4.33451e+07	3.59758e+06	6.35095e+06	1237.49	3.725
neg-3.725_1389.75283	1.45237e+06	82434.2	240170	1.92992e+07	4.04172e+06	427179	7.56093e+06	5.13106e+06	160196	428261	1.0848e+07	2.52352e+07	3.06703e+07	798788	98877.3	1.52066e+07	6.8137e+06	226874	2.88902e+06	870928	1.55325e+07	308965	2.9854e+07	49799.7	29471.9	1.29933e+07	1.55363e+07	6.76729e+06	2.21351e+06	1.10487e+06	560015	1.81363e+07	1.21645e+07	1.16651e+07	2.70523e+06	3.91387e+07	9.98264e+06	1.70124e+07	1389.75	3.725
neg-3.725_448.26878	433040	14138.1	12400.9	910763	23425.7	24589.5	2.79216e+06	385309	22834.7	22128	469258	624548	179617	23404.3	16556.1	66904.8	2.2903e+06	122124	39234.3	17570.1	1.06589e+06	55637.9	81647	142523	24697.5	158203	124447	241107	36876.9	28694	182563	147297	64852.1	66574.5	15674.7	427686	299712	525376	448.269	3.725	n-acetylleucylleucyltyrosinamide
neg-3.728_495.26991	740298	13794.7	15946.2	1.37345e+06	22856.6	452598	544932	293102	29381.5	21590.5	1.15466e+06	349287	281627	198136	16154	75631.6	1.58967e+06	29421.7	71733.2	375618	491159	14340.5	79663.6	1.49082e+06	56564.2	44312.4	89010.4	736425	57549	65186.2	558855	25501.6	394422	87185.5	14957.5	644283	238029	881913	495.27	3.728
neg-3.731_404.19089	1.2997e+07	425580	1.08653e+06	1.04983e+07	470264	49083.6	1.99698e+07	3.65887e+06	450136	50554.3	1.37402e+07	3.00429e+06	2.38979e+06	1.6368e+06	75457.5	2.79829e+06	1.81282e+07	2.21908e+06	149224	367232	1.73149e+07	1.90407e+06	1.39349e+06	1.17505e+07	2.95458e+06	3.21268e+06	4.42794e+06	5.97848e+06	434468	949593	4.09577e+06	1.16535e+06	3.31465e+06	766178	871559	5.20702e+06	3.37017e+06	8.25954e+06	404.191	3.731	tetraxetan
neg-3.731_468.18562	293817	14601.2	26622.2	798507	21030.1	22074.9	1.62443e+06	359148	15112.9	19865.1	810088	458729	202175	17796.6	14863.1	194810	1.81392e+06	160074	16583.7	15773.3	1.85055e+06	181890	73297.6	112178	48040.1	65549.8	84004.7	386863	16531.9	25759.7	101073	44550.6	288939	28663.1	38025.7	221485	221985	2.02804e+06	468.186	3.731
neg-3.732_341.19513	3.11048e+07	3.29025e+06	3.34129e+06	1.90372e+07	2.15815e+06	321783	4.80462e+07	8.42077e+06	2.85401e+06	226554	2.95027e+07	1.0172e+07	8.27085e+06	5.72241e+06	322220	6.4239e+06	3.29936e+07	8.53673e+06	735919	2.00141e+06	2.95019e+07	5.2886e+06	4.69971e+06	4.39391e+07	1.24905e+07	7.63368e+06	1.15373e+07	1.11694e+07	1.16986e+06	3.20064e+06	7.42866e+06	2.49367e+06	5.87603e+06	3.00098e+06	3.05786e+06	8.33028e+06	7.97963e+06	2.09437e+07	341.195	3.732
neg-3.733_215.04059	793186	428888	204318	1.97096e+06	1.21378e+06	1.02355e+06	144936	910867	122776	125957	585465	2.52371e+06	1.2532e+07	1.2402e+06	101704	4.96608e+06	636713	262131	1.23293e+06	339799	1.85944e+06	344548	609380	565677	735016	369354	728833	561466	845496	947142	757872	1.02757e+06	2.41569e+06	1.68386e+06	443304	5.97273e+06	1.71546e+06	400339	215.041	3.733
neg-3.735_198.05026	1.61874e+06	898054	341333	3.77751e+06	2.15069e+06	1.76093e+06	412393	1.54137e+06	87895.3	83733.9	1.51152e+06	3.36807e+06	3.55444e+07	2.15535e+06	174596	8.75353e+06	1.62583e+06	403026	1.91468e+06	596717	2.79295e+06	601362	1.97729e+06	2.02839e+06	1.45299e+06	793640	1.14135e+06	1.2593e+06	1.33691e+06	4.17843e+06	1.39587e+06	1.73138e+06	7.05292e+06	2.3868e+06	810779	1.4594e+07	2.99377e+06	1.10856e+06	198.05	3.735	mfcd00216258
neg-3.735_320.99095	743098	266659	140994	1.66805e+06	793944	499400	112728	660967	52587.3	40762.7	567178	1.14454e+06	1.94549e+07	892483	53706.1	3.11831e+06	760372	131669	671516	196491	915682	256869	765142	932972	699809	282467	373324	615723	469440	1.80984e+06	504580	675500	2.68923e+06	1.07065e+06	291193	5.33894e+06	1.13942e+06	405201	320.991	3.735	cgh2466
neg-3.736_130.06291	8.05262e+07	3.2486e+07	1.83868e+07	1.55315e+08	7.87535e+07	6.34288e+07	2.09602e+07	6.45819e+07	6.70467e+06	4.91682e+06	9.25081e+07	1.31514e+08	1.83318e+09	7.80141e+07	9.46805e+06	3.04523e+08	8.97502e+07	2.16587e+07	7.47754e+07	2.50184e+07	9.0424e+07	3.29298e+07	1.02437e+08	1.11127e+08	7.86692e+07	3.36365e+07	4.49177e+07	5.98216e+07	4.38329e+07	1.65639e+08	6.27542e+07	6.7731e+07	2.81384e+08	9.67218e+07	2.99327e+07	5.26741e+08	1.21379e+08	5.81567e+07	130.063	3.736	(r)-pantolactone				C01012
neg-3.736_229.98796	313927	126340	59373.2	699288	460459	301063	55691.5	337241	30893.3	35538.7	248819	716567	9.60166e+06	472461	32793.3	1.58921e+06	255562	89296.9	391560	111583	313399	118791	236680	398772	405551	111940	158039	211516	233670	529959	256657	303001	1.03544e+06	527374	164575	2.02077e+06	459495	140097	229.988	3.736
neg-3.737_771.40215	31950.5	16913.5	18759.6	4.39288e+06	26774.3	36258.9	461877	72154.1	29116.8	33495.1	2.55798e+06	1.84119e+06	234192	21655.5	28221.8	472954	292209	16237.5	119676	29968	1.3715e+06	17696.8	1.77338e+06	43710.5	17047.6	106930	157217	973834	30091.2	29839	111456	256362	348398	215717	100135	440556	1.45864e+06	2.2904e+06	771.402	3.737
neg-3.741_515.3319	3.42714e+06	45999.3	171925	2.10421e+06	142795	255186	8.68766e+06	1.77335e+06	161428	28152.1	2.28279e+06	3.02801e+06	563503	141296	23720	214175	1.40782e+07	149922	742482	526855	4.59185e+06	79409.9	1.04846e+06	275247	63421.6	170262	548487	804381	422586	477359	512208	368591	1.1947e+06	498117	106547	912139	399101	936234	515.332	3.741
neg-3.742_578.32832	977896	15534.9	15803.1	694109	22554.6	30544.5	2.51531e+06	361289	24528	28216.2	610764	579593	197283	18242.5	23774	103345	3.77409e+06	14962.7	17566.1	29980.2	521193	14907.8	93622	36821.7	14360.8	33177.3	121007	171820	14915.7	25136.3	100320	28200.2	69667.5	27969.4	17742.8	190953	32432.9	219438	578.328	3.742
neg-3.743_557.34297	962984	40703.2	59374.6	3.5196e+06	71364.1	110455	2.67689e+06	526995	129099	226012	2.5266e+06	1.38098e+06	407343	100468	71327.7	123336	2.71756e+06	119709	107031	87578.7	821536	58832.8	522266	285493	193205	543768	220361	1.398e+06	145099	52858	603277	485996	143847	286856	86587.1	251780	241553	4.04575e+06	557.343	3.743
neg-3.743_815.39235	2.3289e+06	16443.9	17683.3	3.66191e+06	524851	34776.7	5.97366e+06	947861	27410.7	52440	4.46334e+06	800444	208826	196335	28724.7	282693	4.56875e+06	14478.8	304138	99689.2	2.50228e+06	63325.7	774191	161291	20102.4	789341	336779	1.84551e+06	301668	85649.2	16617.2	361779	326721	746996	52942.4	1.25291e+06	321993	4.20931e+06	815.392	3.743
neg-3.746_529.21785	2.44646e+06	286880	251626	2.5973e+06	42232.6	84629	1.36592e+06	253211	25219.9	48248.7	3.92974e+06	512662	192136	6.21558e+06	39368.7	884855	8.84229e+06	306569	17107.8	44517.1	7.90575e+06	207758	212610	1.38512e+06	999633	2.29701e+06	1.00572e+06	2.64398e+06	44994.9	520115	1.10014e+06	277771	67849.9	53964.7	675985	698687	442625	1.11772e+07	529.218	3.746
neg-3.752_529.25356	1.35185e+06	629488	1.11638e+06	279228	1.69988e+06	1.35342e+06	326687	448819	6.3133e+06	739667	1.10546e+06	249070	229685	1.7899e+06	36779.2	63596.6	63617.2	138511	405036	4.60104e+06	242850	45337	669769	1.90298e+06	392299	234821	338476	134131	331175	1.15244e+06	66654.6	74844.7	143830	353276	535785	121364	155234	289711	529.254	3.752
neg-3.752_731.42277	1.95982e+06	20637.7	72374.7	1.25668e+06	30385.4	56003.8	6.59171e+06	199381	34804.9	51864.4	2.91303e+06	146515	156471	47679.2	36165.1	84563.9	6.68722e+06	341713	18389.8	50511.7	289187	220479	98012.5	354703	16226.3	109680	136643	1.84739e+06	219623	45628.1	1.14921e+06	67329.8	123114	64809.1	33346.8	104165	117609	933504	731.423	3.752
neg-3.756_643.31654	1.16076e+06	20080.4	23516.4	4.42161e+06	29565	54491.5	4.48743e+06	674684	33865.1	111500	1.91906e+06	777553	2.12139e+06	18582.3	35188.6	719927	1.80944e+06	62452.9	16798.8	40336.9	1.74963e+06	71132.1	186222	3.96734e+06	43352.2	156689	159483	882526	16911.8	213412	223221	215139	488224	87756.6	69987.7	1.04215e+06	415845	4.63964e+06	643.317	3.756	s-(pga1)-glutathione	Organic acids and derivatives	Carboxylic acids and derivatives	HMDB0013061	C11304
neg-3.757_642.31343	3.76414e+06	21061.8	70061.3	1.44932e+07	45768.2	57154.9	1.58898e+07	1.83911e+06	35520.3	116950	6.46813e+06	2.46648e+06	6.36026e+06	35670.7	36908.5	2.27629e+06	6.13852e+06	260269	72631.8	42308.4	5.93712e+06	361423	326632	1.3532e+07	197506	553638	591169	2.92984e+06	53881	735728	736814	900671	2.16867e+06	201013	205949	3.4679e+06	1.31908e+06	1.5834e+07	642.313	3.757
neg-3.759_159.12567	170528	720347	999581	243096	794911	1.26877e+06	429974	200441	614795	3.82939e+06	1.00121e+06	355488	399711	640357	410078	364916	196416	430833	540059	683540	406528	681489	1.71191e+06	79666.5	561127	1.11125e+06	1.11156e+06	232113	439839	257232	186066	979258	343021	712601	1.39242e+06	221788	837683	722895	159.126	3.759	pregabalin	Organic acids and derivatives	Carboxylic acids and derivatives	HMDB0014375
neg-3.76_203.11563	2.47514e+07	8.43924e+07	1.26288e+08	3.27898e+07	1.06243e+08	1.60999e+08	5.29783e+07	2.23629e+07	8.62368e+07	4.8836e+08	1.20328e+08	4.75845e+07	6.23338e+07	8.87774e+07	5.76016e+07	4.59334e+07	2.31224e+07	5.46785e+07	6.8191e+07	9.76473e+07	4.4304e+07	8.55134e+07	1.96021e+08	1.2504e+07	7.71177e+07	1.39773e+08	1.31113e+08	3.13885e+07	6.11115e+07	3.12831e+07	3.14133e+07	1.31149e+08	5.61245e+07	9.19864e+07	1.75166e+08	3.01036e+07	1.13899e+08	8.12852e+07	203.116	3.76	acetyl-l-carnitine	Lipids and lipid-like molecules	Fatty Acyls	HMDB0000201	C02571	Human Diseases	Endocrine and metabolic disease	Insulin resistance	map04931
neg-3.762_520.29001	1.39155e+06	45297.8	53048.9	2.14546e+06	183450	122923	2.51384e+06	866559	76393.7	251525	2.23236e+06	831652	453324	148002	79379.2	139884	2.68735e+06	808996	77291	101814	1.80421e+06	388435	308372	657569	110472	387749	495290	1.27809e+06	332094	98647.7	1.23714e+06	213695	218730	227635	113152	785222	680308	1.87675e+06	520.29	3.762
neg-3.763_254.0791	2.28655e+06	1.58755e+06	1.59687e+06	3.91776e+06	3.3577e+06	3.00924e+06	1.89193e+06	1.75627e+06	1.46159e+06	2.03587e+06	1.65055e+06	4.1583e+06	1.69047e+07	2.26032e+06	1.33845e+06	8.45436e+06	2.88609e+06	860833	2.00738e+06	2.16675e+06	1.41714e+07	939019	4.03957e+06	2.05278e+06	748161	2.06443e+06	3.84322e+06	1.82054e+06	2.01413e+06	3.84891e+06	2.2237e+06	2.35059e+06	9.94426e+06	3.2348e+06	2.17397e+06	9.57423e+06	3.14009e+06	3.08774e+06	254.079	3.763	bis(2-hydroxyethyl) terephthalate
neg-3.768_414.18012	170083	454438	954374	140422	205021	981306	21940.1	31123.9	2.02607e+06	2.64745e+06	85305.9	104617	110023	217333	2.86592e+06	63302.6	67564.3	648618	190373	2.63117e+06	60269.7	1.08217e+06	73059.9	70269.4	636224	204848	124171	18596.3	234745	53376.7	167923	178088	85826.8	108716	312121	58812.1	41815.2	46707.4	414.18	3.768	momelotinib
neg-3.769_1001.55538	528373	20454.5	23954.5	546611	30115.7	55506.7	2.10372e+06	300830	34496	113577	884438	95501.2	91844.9	18670.1	35844.1	52843.9	1.28685e+06	184634	16024.3	45974.5	7.68348e+06	160814	47917.3	139808	19863.2	42122.9	27571.2	724932	127791	31334.6	791520	49210.1	71646.8	40356.6	25445.7	49095.3	34906.6	328646	1001.56	3.769
neg-3.771_260.11939	1.23539e+08	2.24227e+08	2.54382e+08	1.56027e+07	8.21153e+07	9.12689e+07	2.51374e+07	1.97593e+07	2.64747e+08	2.04515e+08	1.26199e+08	1.15128e+07	1.60686e+07	6.31944e+07	3.31094e+08	9.42004e+06	4.31429e+07	1.45092e+08	1.20625e+07	3.16975e+08	2.6563e+07	1.76325e+08	1.79235e+07	5.84327e+07	1.86736e+08	1.65789e+08	1.01652e+08	1.02948e+07	5.85103e+07	1.25e+07	8.6915e+07	5.54618e+07	8.95013e+06	5.58417e+07	1.5978e+08	2.93366e+07	8.40524e+06	6.585e+06	260.119	3.771
neg-3.772_345.09701	1.37034e+06	2.91284e+06	3.32212e+06	124159	1.16967e+06	1.04258e+06	98609.4	173040	3.27998e+06	2.6895e+06	1.08352e+06	204797	363668	799558	4.08794e+06	165795	330120	1.79294e+06	148050	4.37999e+06	162023	2.20132e+06	181565	512073	2.08952e+06	2.21023e+06	1.65005e+06	71157.4	1.10708e+06	208375	1.27804e+06	662824	205849	814250	2.51328e+06	250235	139439	91433.3	345.097	3.772	hirsutidin				C08643
neg-3.776_384.9845	4.11233e+06	2.48442e+07	1.86113e+07	239274	5.94938e+06	1.04562e+07	90544.2	1.29242e+06	2.09987e+07	1.41973e+07	1.26856e+06	431743	1.0724e+06	6.8574e+06	2.32274e+07	709098	621595	8.0663e+06	1.3623e+06	2.81825e+07	468661	1.19914e+07	384096	2.82769e+06	1.40208e+07	6.95609e+06	4.15534e+06	77195.5	4.37684e+06	186364	1.93584e+06	2.2161e+06	433963	3.84992e+06	1.19048e+07	529292	172566	192756	384.985	3.776
neg-3.776_554.30733	240013	32878.9	19740.9	646840	25672.8	48242.2	285396	353956	404200	88782.6	741247	253259	70151.2	147304	30009.5	94730.3	675590	133920	24217.9	68717.9	192020	18313.7	41208.8	120781	438226	22159.4	145864	347263	53836.5	27936	355528	37255.2	448876	29907.9	19006.1	616343	222084	1.19943e+06	554.307	3.776
neg-3.777_328.10699	2.64259e+06	5.53252e+06	5.6709e+06	171491	1.9262e+06	2.42615e+06	129352	286274	5.91743e+06	2.87203e+06	2.09806e+06	380955	239311	1.64291e+06	5.42749e+06	289708	660086	2.93475e+06	243182	6.35165e+06	349789	3.41072e+06	416371	1.05516e+06	3.5462e+06	3.14527e+06	2.51769e+06	75681.4	1.63087e+06	313629	1.7053e+06	1.0395e+06	235968	1.42553e+06	4.03791e+06	573160	166220	92915.7	328.107	3.777
neg-3.781_379.01845	815908	2.25968e+06	1.87041e+06	53055.3	1.08915e+06	172915	36420.8	86515.7	2.504e+06	1.34059e+06	427151	195604	195834	657259	2.216e+06	150751	95170	1.05366e+06	190676	2.12397e+06	107277	1.30873e+06	102171	324940	1.80539e+06	1.21039e+06	692885	77244.8	751661	66812.5	368903	332341	187171	716924	1.71895e+06	179153	137173	317323	379.018	3.781
neg-3.782_497.28554	958968	15194.7	18326.7	1.29251e+06	17090.7	26790.8	640580	238658	19990.5	43556.3	1.03906e+06	308770	59246.1	28040.7	21564.9	64274.1	1.3917e+06	14555.2	12980.6	27812.5	184527	17001.7	241988	258715	15170	203465	122416	378927	27522.1	25934.7	103180	69698.4	79802.3	83418.3	17644.5	176980	299049	1.34761e+06	497.286	3.782
neg-3.783_467.17274	3.25218e+06	376963	218615	2.77343e+06	843276	113003	3.24448e+06	779423	118014	231227	3.0578e+06	1.71183e+06	1.34211e+06	38009.7	119395	2.60672e+06	5.35895e+06	783297	96978.9	93597.4	5.51275e+06	1.68555e+06	992944	2.03301e+06	1.18068e+06	1.14222e+06	621266	962575	150943	92737.8	1.99924e+06	1.09295e+06	4.73688e+06	230677	113165	3.92551e+06	2.25854e+06	1.91751e+06	467.173	3.783
neg-3.785_571.35843	6.52831e+06	18494.6	16322.6	2.08109e+06	20802.3	32608.9	1.50074e+06	952387	24331.9	53015.4	878631	463112	72112.6	73106.2	26248.1	477910	2.57615e+06	17716.2	15799.7	33852.5	293945	20694	125647	537694	18464.5	447218	288748	413084	17613.1	52294.7	80851.1	300603	802606	155398	21476.4	480765	300271	2.891e+06	571.358	3.785
neg-3.786_414.15346	147712	15319.3	34182.3	222115	28610.9	27010.3	117344	191656	64511.4	43913.3	109521	144488	59731.6	16990.2	21741.6	64800.9	70659	50160.4	11767.6	64655.8	37051.6	44863.4	425290	15021	36158.6	17937.1	106318	12650.6	36823.3	24254.2	15430.8	194885	80456.3	41403.7	12803.9	69064.5	41198.2	3.60339e+06	414.153	3.786
neg-3.786_519.24891	1.35256e+06	28998.8	25593.2	1.8173e+06	74075.9	51129.6	1.89274e+06	421851	38151.5	83126.2	697040	554435	158452	245410	41156.1	122666	2.21504e+06	646258	65600.1	70649.1	1.81694e+06	268654	76837.1	487968	43581.6	295811	261360	332485	164748	45912.4	1.07263e+06	178937	152301	511157	56052.2	288829	122957	1.22282e+06	519.249	3.786
neg-3.795_318.12166	938768	16116.7	70623.9	265875	180102	328390	206343	455729	144846	166280	1.80291e+06	1.38657e+06	4.65943e+06	677992	17731.8	3.15861e+06	1.2665e+06	132070	222212	190907	371932	91874.1	1.20261e+06	303439	161294	173197	775447	160810	449577	906603	741493	793816	2.15578e+06	392464	328774	5.75277e+06	1.91874e+06	714954	318.122	3.795
neg-3.795_375.17964	7.05842e+06	127719	338758	1.13803e+07	259122	185572	1.70529e+07	2.17646e+06	194935	72754.3	8.39261e+06	3.55962e+06	2.2168e+06	315684	65422.7	2.24545e+06	1.33955e+07	1.94586e+06	143791	198713	9.1939e+06	1.43293e+06	931654	4.51937e+06	827740	1.51523e+06	1.88136e+06	4.50278e+06	386404	792747	2.87281e+06	743902	3.39588e+06	619367	257668	3.86786e+06	2.44758e+06	1.37735e+07	375.18	3.795
neg-3.796_438.17539	2.17013e+06	14156.9	39230.8	4.53302e+06	55947.9	18155.1	5.86207e+06	740586	15369	22606.5	2.95512e+06	884327	256816	47292.1	18702.3	680672	5.02429e+06	291725	23340.5	20427.3	1.97318e+06	219805	234664	1.18236e+06	126632	317785	495142	1.62891e+06	111584	115684	755711	206990	1.23929e+06	221001	31104.7	1.2783e+06	1.00647e+06	5.17486e+06	438.175	3.796	turofexorate isopropyl
neg-3.797_675.32958	139663	51253.4	216926	348463	100676	236890	532842	398590	92101.4	47501.7	180764	740340	3.47449e+06	108782	75990.5	2.02984e+07	45492.8	182399	244230	88399.5	359806	104206	1.75575e+06	130895	419193	268226	799507	145151	144076	2.2501e+06	236425	578113	5.91918e+06	197334	225495	1.21526e+06	427042	1.15747e+06	675.33	3.797
neg-3.801_656.4109	1.5865e+06	12296.3	10974.3	398219	16237.3	18661.6	796388	157766	15797.7	23237.2	387704	35171.4	63801.9	17383	16010.3	70140.1	1.36179e+06	9809.48	11638.6	14821.5	125248	10735	43935.3	217088	10689.7	48238.8	34296.3	38675.5	14612.1	49937.5	13634.6	210583	158650	36714.9	12413.3	74755	38392.9	354975	656.411	3.801
neg-3.805_338.094	603711	1.27337e+06	1.69627e+06	35136.3	5.17572e+06	1.34718e+06	215624	217170	1.58361e+07	3.13468e+06	209535	48811	95241.8	1.93613e+06	5.39046e+06	104703	106720	198587	772391	1.88102e+06	175832	658551	364048	280153	9.2733e+06	936013	798576	153069	1.68004e+06	1.06684e+06	808635	535488	129999	604727	3.39843e+06	111592	84369.8	115731	338.094	3.805
neg-3.816_516.22517	132435	63824.9	176655	2.64747e+06	538832	21614.7	1.51349e+06	276832	51334.3	102727	1.40634e+06	1.01809e+06	224564	581221	19168.8	699057	905852	141382	209775	216704	955126	134632	1.6491e+06	28038.6	78698.9	893034	1.15484e+06	738775	259937	25143.4	411543	716019	1.00119e+06	887413	217014	1.46243e+06	1.42376e+06	2.21773e+06	516.225	3.816
neg-3.826_414.19054	971138	55452.5	88127.8	1.25486e+06	54107.5	24783.6	1.34013e+06	263632	84973.9	22648.7	1.59156e+06	679012	373788	63895.5	16113.6	304874	1.39906e+06	210515	33777.2	100441	1.05714e+06	150897	161575	1.11111e+06	284866	201636	269172	829141	47394.5	78484.1	581824	54592.1	677200	63366	63732.5	690185	421387	986726	414.191	3.826
neg-3.833_724.31144	571142	11295.9	72421.9	6.38418e+06	17892.9	27540.9	1.24632e+06	865274	11775.7	19475.9	94086.9	730504	56393.8	43524.9	11089	236867	328476	45253.4	64028.7	15430.7	400084	223328	1.36288e+06	16787.8	10879.6	1.50071e+06	1.22543e+06	67843.5	49817.8	24790.9	48745	559778	2.19748e+06	735131	56689.4	239629	1.0333e+06	3.89114e+06	724.311	3.833
neg-3.836_717.37068	978940	12125.9	45420.5	1.63696e+06	91220.3	18709.7	1.51032e+06	606417	11306.9	63084.8	1.00279e+06	806337	441262	102084	9415.46	354682	1.6539e+06	50944.8	186803	41292.5	310848	110443	1.36249e+06	463447	15164.7	1.22189e+06	1.14397e+06	289324	54961.7	76608.7	52400.8	772986	358573	442761	82751.4	637676	537031	1.37544e+06	717.371	3.836
neg-3.846_1359.69383	430797	10365.9	56157	1.68483e+06	122046	29228.8	1.94802e+06	614209	11155.9	18589.8	3.0672e+06	401198	73473.5	24957.3	13945.3	54913.7	697032	199967	12589.5	15692.4	2.64839e+06	114768	76756.7	74583	26839.1	1.03996e+06	152776	699370	147727	26330.8	417144	77681.1	52989.8	322233	891872	738773	28830.5	2.06811e+06	1359.69	3.846
neg-3.855_853.39039	16241.9	8899.66	8565.44	2.31308e+06	15935.6	25994.3	163434	13478.3	10217.7	17601.1	393338	321178	66982.6	20304.5	12278.4	48693.1	67864.9	9684.33	10823.1	14052.3	70871.9	9780.49	207598	15729.9	14668.9	136638	332994	229265	12163.2	22960.8	10220.3	49772.3	61078.5	93159.4	10688.7	56260.4	269199	1.62935e+06	853.39	3.855
neg-3.863_159.0683	4.00369e+07	8.43115e+06	2.47158e+07	4.30211e+07	2.11202e+07	6.34475e+07	1.26333e+07	1.88562e+07	9.35776e+06	1.87235e+07	4.30142e+07	7.53394e+07	1.55292e+08	3.39399e+07	1.66442e+07	1.38536e+08	4.53503e+07	1.60397e+07	1.0332e+07	2.06956e+07	2.72417e+07	1.72301e+07	1.27567e+08	1.55227e+07	2.72508e+07	4.1845e+07	6.60882e+07	1.09936e+07	2.26277e+07	2.73807e+07	1.07187e+07	7.2543e+07	2.9136e+08	2.74909e+07	1.29629e+07	2.35088e+08	9.37964e+07	3.64074e+07	159.068	3.863	indole-3-acetaldehyde	Organoheterocyclic compounds	Indoles and derivatives	HMDB0001190	C00637	Metabolism|Metabolism	Amino acid metabolism|Global and overview maps	Tryptophan metabolism|Metabolic pathways	map00380|map01100
neg-3.864_205.07372	3.82731e+07	8.04044e+06	2.36695e+07	4.12215e+07	2.0196e+07	6.06519e+07	1.21311e+07	1.80609e+07	8.9536e+06	1.79107e+07	4.1268e+07	7.19678e+07	1.48599e+08	3.26347e+07	1.59221e+07	1.32442e+08	4.33995e+07	1.53519e+07	9.84965e+06	1.98201e+07	2.58812e+07	1.66002e+07	1.22343e+08	1.48687e+07	2.62855e+07	3.99864e+07	6.33255e+07	1.05409e+07	2.16178e+07	2.61662e+07	1.02508e+07	6.97163e+07	2.79486e+08	2.62516e+07	1.23655e+07	2.2578e+08	9.00656e+07	3.49504e+07	205.074	3.864	indole-3-lactic acid	Organoheterocyclic compounds	Indoles and derivatives	HMDB0000671	C02043
neg-3.865_329.939	1.03448e+06	210380	832198	1.55317e+06	627913	1.71899e+06	285643	644905	268155	503297	1.22332e+06	2.96918e+06	4.44484e+06	990147	507648	4.12133e+06	1.29404e+06	502494	319137	562325	736028	434597	3.06718e+06	524765	891464	964882	1.32147e+06	165602	404620	838337	323299	2.1533e+06	7.45626e+06	891238	421272	5.95177e+06	2.89022e+06	766427	329.939	3.865	dimethylvinphos, z-
neg-3.866_267.61394	67949.2	54144.2	26817.3	98143.5	175345	907111	113333	531424	108041	88190.4	30827.8	4.0227e+06	6.76504e+06	56183.4	51166.3	2.25238e+06	50097.2	15422.6	49366	181864	264016	44972.4	168084	67601.5	1.58377e+06	41596.1	1.47443e+06	118860	19370.3	538333	174053	1.6928e+06	8.375e+06	187369	330488	335697	997492	956499	267.614	3.866
neg-3.871_418.20672	4.08892e+06	18866	78110.8	3.68587e+06	51951.4	55104.3	1.10979e+07	769804	111466	37311.9	9.90732e+06	1.00438e+06	211586	306275	26028.5	1.21837e+06	8.39404e+06	584776	31024.1	38364.3	2.26612e+06	286599	187232	6.9525e+06	759162	376273	793284	1.80651e+06	59541.2	259034	1.96925e+06	292807	996307	144076	126103	1.25165e+06	1.56154e+06	6.37487e+06	418.207	3.871
neg-3.872_355.21095	2.17482e+07	182626	704069	1.20373e+07	343778	118105	2.73262e+07	3.99287e+06	819679	83619.4	2.24391e+07	5.13002e+06	4.32057e+06	2.39286e+06	92433.4	4.66815e+06	2.68154e+07	2.30137e+06	248048	530549	1.22125e+07	1.71268e+06	1.89223e+06	2.25603e+07	3.41984e+06	2.55934e+06	2.98683e+06	8.33678e+06	443077	1.66823e+06	6.04833e+06	1.14636e+06	4.20263e+06	1.00105e+06	761418	5.23568e+06	4.08901e+06	1.34585e+07	355.211	3.872
neg-3.877_732.33455	25252.8	9852.07	13454	2.09188e+06	246308	22044.5	643876	46124.2	19665.8	33682.3	191142	313407	70185.3	23214.4	10351.7	92554.3	145278	29337.4	24779.7	54345.5	266971	29402.1	299901	15295.4	13089.3	285912	366992	79178.3	69513.5	24775.1	161518	149832	336642	333679	41910.8	189736	548094	1.50455e+06	732.335	3.877
neg-3.878_535.22763	67949.2	70244.8	34791.8	127328	175345	907111	113333	439121	108041	88190.4	38855.7	5.74861e+06	6.73249e+06	36573.3	51166.3	2.79272e+06	64994.4	18959.1	49366	181864	264016	44972.4	168084	67601.5	1.3995e+06	41596.1	1.59947e+06	118860	29582.4	538333	192078	2.25517e+06	1.06558e+07	187369	330488	2.55114e+06	1.18361e+06	956499	535.228	3.878
neg-3.884_274.09889	14366.7	130237	87209.9	48410.5	392062	156052	20797.7	17138.7	2.09204e+06	802279	28336.9	29994.8	53793.2	91390.7	280526	46257.5	15756.8	19978	50596.1	197911	44298.2	14333.1	33925.7	23072.8	324454	112481	60401.3	17371.5	115365	36027.4	59172.4	55987.4	53603.5	123230	169181	44447.6	31170.2	18627.1	274.099	3.884	11h-benzo[a]fluoren-11-ylacetic acid	Benzenoids	Fluorenes	HMDB0032173
neg-3.885_228.11096	110540	280336	170178	77465.7	798651	252031	62601.7	60962.9	3.48413e+06	1.37664e+06	62268.2	73263.1	58135.3	168112	462204	63879.3	38747.1	70962.5	75704.2	319342	120086	57774.4	83557.4	67417.6	735444	95448.6	73497.7	69136.3	132426	68820.6	103327	77741.5	57930.3	80782.5	228063	70831.4	225961	48073.4	228.111	3.885	tetraacetylethylenediamine	Organic acids and derivatives	Carboxylic acids and derivatives	HMDB0040573
neg-3.894_787.36108	495333	39973.1	619412	710726	6.96678e+06	61107.4	2.05805e+06	314664	491357	1.25612e+06	3.96285e+06	178147	56006.8	845113	28078.2	43726.3	344262	246508	823114	4.06865e+06	46060.3	237526	118912	1.03675e+06	74723.7	1.07191e+06	145656	2.93389e+06	2.56719e+06	23528.3	1.52256e+06	468755	44346.6	1.08881e+06	1.35261e+06	42299.7	157025	3.28192e+06	787.361	3.894
neg-3.911_971.48218	800518	49738.2	387410	1.82185e+07	2.63904e+06	36081.6	2.09317e+06	3.35874e+06	73920	53610	1.4079e+07	7.17597e+06	1.88811e+06	289579	49785.5	9.62109e+06	3.26914e+06	1.3952e+06	960351	358189	3.77412e+07	2.70613e+06	5.20299e+06	277673	182907	5.12272e+06	4.30959e+06	1.4616e+07	3.90772e+06	799934	2.52334e+06	2.55217e+06	4.7443e+06	4.04162e+06	1.74467e+06	7.98837e+06	1.70445e+07	5.83368e+06	971.482	3.911
neg-3.933_389.19547	1.8874e+06	587222	544459	2.89809e+06	121157	51552.2	8.1671e+06	1.1859e+06	389635	36465.6	6.73452e+06	2.42691e+06	1.13363e+06	570016	39424.9	1.02299e+06	9.21397e+06	1.46865e+06	290130	106148	5.96938e+06	972381	197010	4.29952e+06	1.17578e+06	1.27754e+06	798630	2.19784e+06	209922	1.24975e+06	841086	275702	6.13809e+06	136612	361146	869382	430903	5.30521e+06	389.195	3.933	cilazaprilat				C17309
neg-3.942_428.2061	6.44325e+06	20538.9	182677	7.3476e+06	55104.4	144548	3.23534e+06	1.37485e+06	130594	66645.8	4.3201e+06	2.60044e+06	878636	497374	14040.3	3.38482e+06	2.03806e+07	751486	44128.7	192671	1.35981e+07	279224	620390	2.65375e+06	579190	1.40228e+06	3.71579e+06	2.55642e+06	29190.9	996631	1.64082e+06	619150	530462	567897	158588	2.64119e+06	2.01769e+06	1.00199e+07	428.206	3.942	(1ar,4e,6r,7as,8s,10as,10bs)-1a,5,8-trimethyl-9-oxo-1a,2,3,6,7,7a,8,9,10a,10b-decahydrooxireno[9,10]cyclodeca[1,2-b]furan-6-yl beta-d-glucopyranoside
neg-3.943_625.34706	146374	37849.4	246658	376804	46330.1	1.32033e+06	202484	231106	68419.7	14988.8	187575	174092	3.29653e+06	26263.4	155485	2.36463e+07	27685.4	32909.2	26999.3	211608	127688	121477	1.53673e+06	417792	612393	165009	452260	84487.4	148627	250268	294019	754057	4.26902e+06	101604	129458	1.19528e+06	296559	397404	625.347	3.943	glycochenodeoxycholicacid3-glucuronide
neg-3.953_274.09888	75333.1	494814	284901	22524.8	1.0517e+06	344242	20516.9	33095.7	4.6443e+06	1.53885e+06	33706.7	51217.4	190189	183670	880713	45910.7	21109.6	56150.9	137753	373703	40695.4	85191.1	58293.3	46586.5	916619	98756.1	60728	32799.8	168778	101212	174438	40332.8	51978.3	72046.4	326418	44004.6	25573	15950.5	274.099	3.953	11h-benzo[a]fluoren-11-ylacetic acid	Benzenoids	Fluorenes	HMDB0032173
neg-3.957_215.15212	1.57503e+06	880918	597419	2.41291e+06	1.47117e+06	1.94052e+06	964844	1.10844e+06	1.14571e+06	1.76027e+06	1.27231e+06	3.07582e+06	6.12097e+06	1.21145e+06	609341	4.64279e+06	1.33571e+06	577181	1.17438e+06	791688	4.9369e+06	523419	2.02585e+06	954410	466199	1.17659e+06	1.2749e+06	1.18247e+06	1.46179e+06	2.35572e+06	838545	1.36745e+06	3.27682e+06	1.5243e+06	841024	5.91628e+06	1.7653e+06	1.90642e+06	215.152	3.957	11343172
neg-3.959_533.22775	110263	8010.16	7019.68	3.35359e+06	14011.5	15722.1	777108	152787	9408.45	14490.7	2.37355e+06	3.11175e+06	1.14799e+06	11738.6	8798.35	443862	3.00759e+06	25447.9	13128.2	11951.4	3.12712e+06	14926.3	88962.4	59434.5	17642.1	67646.4	314167	443596	9602.52	21125	468542	245958	392132	63582	10271.2	2.9576e+06	667315	896423	533.228	3.959
neg-3.962_332.13746	114312	15123.3	10098.5	419097	15150.9	42784.4	103773	87245.2	10173.5	15669.1	1.02509e+06	204837	1.50063e+07	213220	9513.83	1.52832e+06	301272	18024.5	14195.7	12923.2	91403.8	29434.3	332145	124815	19076.7	109997	429950	44239.4	81551.6	275598	296220	296410	728512	88983.2	15127.3	2.99723e+06	578018	586560	332.137	3.962
neg-3.969_294.10397	3.2422e+07	2.67473e+07	2.57142e+07	2.48723e+06	2.31105e+07	2.36234e+07	3.53995e+06	3.51324e+06	5.99638e+07	2.11771e+07	1.6129e+07	2.23495e+06	1.95184e+06	1.99227e+07	3.33142e+07	581507	8.49641e+06	3.14643e+07	2.1673e+06	5.26636e+07	3.29586e+06	3.32116e+07	2.46978e+06	1.82597e+07	2.99554e+07	1.56503e+07	5.65977e+06	1.01411e+06	7.85648e+06	2.42492e+06	8.71454e+06	4.56851e+06	1.84778e+06	6.79256e+06	3.08306e+07	2.11405e+06	128663	1.09346e+06	294.104	3.969
neg-3.995_661.35072	37333.8	23049.9	162022	31877.9	20707.6	37663.8	19897.2	16319.5	63988.3	20712.9	33480.9	6.03763e+06	397069	29083.7	20765.3	111057	24216.1	9480.55	43983.3	37424.9	54737.8	59060.1	29000.6	16019.1	3.77629e+06	17271.8	45637.8	24376.8	14019.9	124399	56979	132984	746661	40174.3	17339.3	208384	218501	43804.1	661.351	3.995
neg-4.002_829.4604	282017	8755.01	80532.3	529756	16368.2	29771.2	411155	310626	10054.2	28678.6	469526	628265	303683	150202	10876.3	53403.1	2.33821e+06	39515.4	315558	71788.7	791449	91237.8	919900	163952	12221.6	1.60116e+06	1.4583e+06	107574	62168.5	23640.7	40430.4	627308	73495.5	639247	32340.6	235336	497239	710060	829.46	4.002
neg-4.031_254.05813	474742	675639	831841	21835.8	205514	1.18167e+06	614326	395089	298809	105327	119170	303757	122430	425011	5.69257e+06	856639	597941	1.12052e+07	704934	842737	186804	811554	1.18689e+06	2.01492e+06	152376	530639	79326.2	239012	146548	2.02647e+06	2.32783e+06	4.02454e+06	660258	1.17034e+06	406209	887025	427735	612600	254.058	4.031	daidzein	Phenylpropanoids and polyketides	Isoflavonoids	HMDB0003312	C10208	Metabolism|Metabolism|Metabolism|Metabolism	Biosynthesis of other secondary metabolites|Chemical structure transformation maps|Global and overview maps|Global and overview maps	Isoflavonoid biosynthesis|Biosynthesis of phenylpropanoids|Metabolic pathways|Biosynthesis of secondary metabolites	map00943|map01061|map01100|map01110
neg-4.033_432.1057	12783.7	7108.61	6353.44	20543.6	12366.2	16412.1	111375	10731.9	8394.22	13696.1	11650.9	1.08384e+07	67489.6	11191.4	8192.06	65599.4	11777.6	19269.2	10524.8	10261.8	36259.7	5922.15	17529.7	10017	64151	10457.9	14555.4	11157.1	28504.5	21396	8895.35	15893.9	45869.2	16315.4	10271.9	47556.3	44272.2	18285.3	432.106	4.033	sulfurein
neg-4.037_332.13752	98003.9	10604.9	9216.25	658157	81540.2	46599.1	143300	198714	26554.3	26922.9	1.85071e+06	598245	2.19159e+07	103360	14880.1	2.74724e+06	591268	47717.2	52261.6	27729.2	380094	33271.4	592973	117376	58238.5	180340	892398	75280	134336	511578	451734	571947	1.60494e+06	284617	106421	6.50032e+06	1.47653e+06	956462	332.138	4.037
neg-4.043_366.20444	428498	442622	246599	664411	186606	621725	721980	323056	2.0745e+06	877784	1.29529e+06	1.62876e+06	1.916e+06	153347	60673.5	7.00523e+06	768703	49672.1	110047	1.34086e+06	4.91972e+06	139314	580259	187628	310884	1.77986e+06	488794	154866	42895.8	81124.9	288000	36762.9	315872	46745.4	455515	949394	1.99307e+06	5.29792e+06	366.204	4.043	[fahydroxy(20:4/2:0)]5s_12r-dihydroxy-6z_8e_10e_14z-eicosatetraene-1_20-dioicacid
neg-4.047_555.25073	16365.8	29641.5	31541.9	38931.3	15928.3	60837.8	1.42199e+06	108339	26006.5	97156.5	40561.8	335644	889351	31148.8	104555	441777	45539.2	30190.3	21388.2	27832.8	158979	45703.1	273737	140627	37622.6	32358.7	141577	139338	11745.3	71130.2	50487.8	53229.8	1.11913e+06	424513	140427	637304	624308	2.19531e+06	555.251	4.047
neg-4.057_288.1145	303631	2.30892e+06	1.34657e+06	62987.9	4.19191e+06	1.36745e+06	101577	74119.1	1.68179e+07	9.59701e+06	732914	264643	108364	1.04595e+06	3.71944e+06	77943.8	83762.9	168960	618433	3.97354e+06	74093.1	256666	512303	139835	4.36384e+06	1.20114e+06	900283	593230	1.67647e+06	487082	951927	531251	92166.2	1.17862e+06	1.77509e+06	94239	423007	39951.8	288.115	4.057	myclobutanil				C18477
neg-4.059_254.12674	208710	1.2756e+06	830175	83988.4	2.48031e+06	929540	170808	193228	1.0164e+07	5.61374e+06	634198	419114	157674	804489	2.08989e+06	114482	110276	69096.3	438134	2.14922e+06	296405	182316	365639	127799	3.62248e+06	978637	495460	360514	921392	662835	635672	353974	168688	720561	1.22186e+06	162416	472720	47648.9	254.127	4.059	midodrine	Benzenoids	Benzene and substituted derivatives	HMDB0014356	C07890
neg-4.072_837.39551	26791.7	7975.79	15094.2	1.35288e+07	212311	17259.8	971360	281727	10513.7	17789.1	547139	4.53987e+06	117691	102869	8634.47	532280	745786	8531.79	227431	35462.8	1.75915e+06	22480.9	6.30925e+06	364397	10116	3.63988e+06	3.71861e+06	274037	231798	53154.6	67791.8	3.5665e+06	1.84735e+06	1.98037e+06	145023	3.2595e+06	1.92968e+06	6.64529e+06	837.396	4.072
neg-4.088_352.22536	1.37767e+06	169409	19838.6	3.51565e+06	580815	187766	6.10426e+06	40423.8	856848	453192	1.05623e+06	2.83579e+06	6.07014e+06	593805	39636.8	3.5461e+07	3.75617e+06	14467	52272.3	748742	1.95381e+07	34290.6	123105	589297	93732.3	382498	174986	117849	24652.9	143913	245574	147054	1.16238e+06	49286.7	341733	4.77128e+06	5.36916e+06	3.94604e+07	352.225	4.088	lipoxin b4	Lipids and lipid-like molecules	Fatty Acyls	HMDB0005082	C06315	Metabolism	Lipid metabolism	Arachidonic acid metabolism	map00590
neg-4.092_183.99586	2.49458e+06	1.34396e+06	1.43313e+06	6.07823e+06	2.22939e+06	3.23113e+06	1.65906e+06	1.89581e+06	1.82501e+06	2.8063e+06	5.88468e+06	5.43211e+06	9.3844e+06	2.31579e+06	1.49443e+06	7.73456e+06	2.07813e+06	1.04267e+06	1.95518e+06	1.92549e+06	7.61485e+06	1.08987e+06	3.3515e+06	1.76524e+06	7.21114e+06	1.76171e+06	2.683e+06	1.89566e+06	2.01327e+06	4.03387e+06	1.41419e+06	2.02728e+06	6.44734e+06	3.00877e+06	1.51653e+06	8.56466e+06	3.13118e+06	2.73752e+06	183.996	4.092
neg-4.105_229.16769	4.13846e+06	2.6817e+06	1.62101e+06	7.05041e+06	3.65373e+06	4.73224e+06	2.75592e+06	2.59885e+06	3.05286e+06	4.3109e+06	3.65851e+06	8.72842e+06	1.65885e+07	3.22516e+06	1.87615e+06	1.17293e+07	4.19248e+06	1.58211e+06	2.42305e+06	2.33858e+06	1.33666e+07	1.46498e+06	5.54285e+06	2.72515e+06	1.21176e+06	3.32737e+06	3.94202e+06	3.15336e+06	3.40256e+06	5.57864e+06	2.20906e+06	3.06841e+06	9.62827e+06	4.11168e+06	2.6151e+06	1.58723e+07	4.61246e+06	5.76516e+06	229.168	4.105	picaridin
neg-4.121_288.11451	633113	3.20745e+06	1.76752e+06	143840	5.21957e+06	1.30013e+06	141742	219601	1.65046e+07	5.85308e+06	500379	217480	202264	1.65252e+06	5.34753e+06	93710	134696	222863	913113	2.47812e+06	166001	654138	520601	394913	6.09365e+06	1.36767e+06	1.34775e+06	536004	1.47549e+06	1.02735e+06	1.70321e+06	599989	116424	1.17388e+06	1.42534e+06	125914	302871	57068.2	288.115	4.121	myclobutanil				C18477
neg-4.122_242.12653	343097	1.85599e+06	1.05673e+06	173438	3.10523e+06	791682	208203	106634	9.31407e+06	3.18772e+06	314129	257253	357896	1.12876e+06	3.03101e+06	205097	122890	178843	490715	1.31179e+06	265015	335757	271252	238560	3.45363e+06	670255	222504	290912	747014	494409	774443	264150	75988.9	593495	881791	183827	288079	80378	242.127	4.122
neg-4.122_254.1267	179768	821921	456643	33486.7	1.47553e+06	381170	38124.7	63328.5	4.56108e+06	1.50473e+06	119762	153210	73721.3	464991	1.37682e+06	56315.5	41193	85980.9	255396	537014	49077.6	202574	138923	124449	1.46219e+06	311001	329033	151382	407248	285172	469639	157164	59070.1	276808	432986	90495.1	98379.1	21649.3	254.127	4.122	midodrine	Benzenoids	Benzene and substituted derivatives	HMDB0014356	C07890
neg-4.143_588.15907	15964.2	11563.7	7581.51	26804.5	14893	17460	12252	11630.2	11641	17585.3	15520.5	78511.7	59377.7	16965.6	9238.42	49590.3	14642.4	7032.13	13797	12317.5	45239.8	7395.11	24359.3	11461	1.33605e+07	17493.2	16469.8	12201.1	11267.2	27918	10739.4	17897	41602.7	19927.4	10231.2	52427	28931	16200.6	588.159	4.143
neg-4.145_526.28938	14048.5	7974.64	6671.75	22253	13105.9	15364.9	9608.82	10234.6	10244.1	15475.1	13658.1	69090.5	52252.5	12197.5	8129.83	43639.6	12885.3	6188.29	12141.4	11997.9	39811.1	6507.72	19596.8	10085.7	5.27393e+06	15394.1	14248.6	10737	9915.14	21077.7	9450.72	15749.4	68584.4	17536.2	9003.47	46135.8	25459.4	14256.6	526.289	4.145	isodesmosine	Organic acids and derivatives	Carboxylic acids and derivatives	HMDB0000739
neg-4.149_554.34602	14507.2	8633.03	7203.18	24025.5	13409.3	97059.1	81734.7	163779	136232	23140.3	44484.2	42913.3	636801	13169	98470.3	408315	13911.7	6681.21	11350	11623.8	44007.3	7026.08	156324	110162	9.45819e+06	16620.3	152750	11761.2	10704.9	240314	10203.5	17003.9	594223	18933	52678.1	49810.7	21330.5	133988	554.346	4.149
neg-4.155_518.1062	2.34972e+06	2.2965e+06	2.1945e+06	7.39146e+06	3.37252e+06	5.15353e+06	3.48069e+06	3.11253e+06	2.46657e+06	3.68591e+06	4.2626e+06	9.89085e+06	1.79321e+07	4.39928e+06	3.07223e+06	1.3549e+07	4.5504e+06	1.71571e+06	2.86872e+06	2.72558e+06	2.07519e+07	2.1784e+06	5.62466e+06	3.61926e+06	1.75343e+06	3.31118e+06	4.14462e+06	3.65568e+06	3.19088e+06	5.65017e+06	2.46212e+06	4.282e+06	1.20435e+07	6.04257e+06	2.47629e+06	1.61047e+07	5.13279e+06	4.47574e+06	518.106	4.155	apigenin 5- (6"-malonylglucoside)
neg-4.16_550.30787	33385.9	14642.3	12107.3	50294.4	22743.2	28135.7	65196.1	18815	16747.9	28337.6	44953.8	1.78261e+07	102773	22335.7	14887.1	427618	96705	11331.8	19250.5	19629.2	110886	101262	51236.6	113266	58200.1	34826.1	85094	19947.8	34972.6	503355	59232.1	192883	611668	30768	16232.9	1.26904e+06	759172	109231	550.308	4.16
neg-4.16_611.36783	343057	159743	488307	3.90224e+06	2.54939e+06	2.38856e+06	2.50286e+06	593901	611560	80981.7	1.66585e+06	2.26685e+07	1.44517e+07	308287	144639	9.07915e+06	679629	179839	522231	597696	1.58657e+06	288961	3.26336e+06	3.04781e+06	7.82469e+06	383513	1.1506e+06	828440	578600	3.71238e+06	1.84658e+06	2.99588e+06	4.01464e+07	3.18358e+06	477632	1.04907e+07	2.0495e+06	7.60128e+06	611.368	4.16	zizyphine a				C10015
neg-4.173_625.34713	481192	16434.2	17576.2	3.27849e+06	1.89066e+06	7.19851e+06	2.95522e+06	641378	439906	20451.2	793602	1.91595e+07	1.27272e+08	204407	13396.7	3.38403e+07	362580	17091.9	127705	1.67015e+06	2.10743e+06	10331.3	3.16811e+06	4.68554e+06	106165	593498	4.04023e+06	317644	626531	1.08833e+06	694814	1.4138e+07	1.7685e+08	3.17993e+06	476293	1.47861e+08	6.20394e+06	2.74597e+07	625.347	4.173	glycochenodeoxycholicacid3-glucuronide
neg-4.188_276.11107	97005.2	169075	84509.8	23419.9	610400	144884	23853.3	14048.1	1.69175e+06	295420	48040.3	29934.6	56489.4	142807	253099	45246.2	21281	38921.4	55340.5	185606	42116.3	52412.8	55059	68135.9	441658	96036.6	56295.7	26279.8	71698.1	95459.7	92252.3	15583.6	41812.6	56510.6	169135	47487.4	21195.8	15128.4	276.111	4.188	oxagrelate
neg-4.19_288.11107	37019.3	100331	49812.3	23711.1	381309	84881.8	15737.4	11858.4	1.0325e+06	178086	32559.3	28740.7	73568.6	137874	186319	45808.7	13898	19782.7	36913	119084	42516.2	28584	41508.3	20981	265802	66661.8	17189.9	48781.3	45085.8	64390.3	38492.5	27371.5	42332.4	60940.2	119464	48077.8	21459.3	15316.5	288.111	4.19	apaziquone
neg-4.19_322.09877	380383	753238	359319	39407.3	2.7708e+06	654876	84327.2	82532.6	7.33628e+06	1.24657e+06	164997	25388.3	50354.6	830316	1.2663e+06	41548.2	72485.4	105227	297223	789641	127381	197738	133306	145437	1.83499e+06	337843	195079	191337	356314	311032	365956	171763	38395.2	290456	676056	43606.3	85882.9	28771.1	322.099	4.19
neg-4.209_610.32132	36516.7	20585.5	258488	116126	32342.1	39971.5	346667	32176.6	21811.6	36862.7	52687	390072	4.62348e+06	31071.3	24753.8	994747	49689	16484.5	299990	27488.3	693728	16574.1	54042	143890	88318.6	38665.2	35798	36444.4	32745.3	702795	23246	43886.9	450598	61042.9	34070.9	343008	197663	8.38983e+06	610.321	4.209
neg-4.218_565.26912	22520.2	12695.3	10629.6	44166.2	19086.4	24650.8	14837.5	19843.6	13451.4	22733.6	21216.4	195164	88610.4	19161.9	15265.9	324305	32887.3	10021.6	15726	16952.3	60563.9	9952.06	30203.9	43085.9	7.78806e+06	16813.3	72043.5	19218.9	15691.7	139374	14336	27065.4	324026	40338.5	21011.8	170676	54097	348836	565.269	4.218	coelichelin				C15719
neg-4.218_642.20436	21476.5	12106.9	10137	42119.3	18201.9	23508.4	14149.8	18923.9	12828	21680	20233.1	39279.2	84503.8	18273.9	14558.4	63503.8	31363.1	9557.1	14997.1	16166.6	57757	9490.83	26515.7	41089.1	5.25094e+06	16034	21053.8	18328.2	14964.5	30627.7	13671.6	25811.1	62593.2	38469	20038	162766	36487.8	24686.7	642.204	4.218
neg-4.219_597.20711	20420.2	11511.5	9638.41	40047.7	17306.7	37947.9	13268.2	17993.2	12197.1	20613.7	19238	37347.3	80347.6	17375.1	13842.4	60380.5	29820.6	9087.06	14259.5	15371.5	54916.4	9024.05	25211.6	39068.2	6.84858e+06	15245.4	20018.3	17426.8	14228.5	29121.3	12999.2	24541.6	59514.7	36577	19052.5	154761	34693.2	23472.5	597.207	4.219
neg-4.221_410.23069	29796.9	377056	92352.9	82080.1	2.17242e+06	969872	36897.7	47410.9	739544	486098	555594	146091	471711	231030	349254	126168	39618.5	68197.1	701389	1.0553e+06	101355	71984	336141	142294	189785	467701	32327.8	317468	470817	516049	560806	529821	208905	596853	618584	103259	144399	176780	410.231	4.221	forskolin				C09076
neg-4.225_582.26002	31577.5	17801.1	14915.9	61929.2	26944.1	35086.5	21061.9	27824.4	18861.4	32734.7	29749.3	64124.1	127417	26868.6	21405.6	93371.4	46114.1	19159.7	22050.7	25060.7	86185.3	14537.1	41588.8	60414.4	1.25752e+06	25811.2	36669.7	26948.5	23451.7	45862.7	20106.4	37950.7	92032.6	56562	29462.5	239320	53649	36297.6	582.26	4.225
neg-4.229_216.13601	1.74768e+06	953231	527334	2.01274e+06	1.26787e+06	1.90027e+06	1.10391e+06	857340	902361	2.1349e+06	1.64794e+06	3.43409e+06	6.83691e+06	1.69928e+06	1.06e+06	4.91472e+06	2.31827e+06	761625	1.08839e+06	879364	4.53527e+06	624333	1.97385e+06	1.26836e+06	884732	1.44559e+06	1.36596e+06	1.14461e+06	1.13788e+06	2.18021e+06	1.05938e+06	1.19287e+06	2.76744e+06	2.17513e+06	1.09632e+06	5.33583e+06	2.20004e+06	2.65595e+06	216.136	4.229	methyl azelate
neg-4.243_188.98274	6.07601e+06	3.46292e+06	3.04969e+06	9.6558e+06	5.91719e+06	6.99935e+06	4.41941e+06	4.36326e+06	3.97961e+06	5.78495e+06	5.53004e+06	1.25746e+07	2.21945e+07	5.86025e+06	3.69756e+06	1.93862e+07	5.48167e+06	2.83706e+06	4.96177e+06	4.30241e+06	2.23872e+07	2.83131e+06	8.78832e+06	4.45289e+06	2.90697e+06	5.22807e+06	7.04156e+06	4.68828e+06	4.82253e+06	1.09856e+07	4.15406e+06	6.46997e+06	1.76252e+07	7.32209e+06	3.82687e+06	2.26861e+07	1.00099e+07	6.32792e+06	188.983	4.243	nifurmerone
neg-4.251_286.09882	123360	602200	362835	46028.8	566483	227888	32368	105657	1.45273e+06	1.12194e+06	300905	100953	365881	360246	1.39329e+06	101857	27004.4	384597	222516	360574	116406	167246	84624.8	98048.4	1.28944e+06	276665	243777	142863	393878	254151	577663	107635	143154	256621	224759	138473	63797.4	43854.2	286.099	4.251	4 hydroxy tolbutamide	Benzenoids	Benzene and substituted derivatives	HMDB0006408
neg-4.255_358.06931	6.17343e+07	3.45278e+07	3.23452e+07	1.03071e+08	5.28941e+07	7.39141e+07	3.98337e+07	4.43506e+07	4.11825e+07	5.42028e+07	5.29795e+07	9.96143e+07	2.14553e+08	5.95748e+07	3.73239e+07	2.20717e+08	5.62074e+07	2.59988e+07	4.80848e+07	4.01029e+07	1.85291e+08	2.91149e+07	7.09998e+07	3.6461e+07	2.01025e+07	4.59701e+07	6.07386e+07	4.24679e+07	4.73583e+07	8.0558e+07	4.01783e+07	5.40499e+07	1.4161e+08	7.6659e+07	3.86075e+07	2.04444e+08	8.20716e+07	5.76607e+07	358.069	4.255	linderoflavone a
neg-4.257_404.0255	836772	359148	293770	1.1494e+06	685418	751918	470958	536996	579208	694579	708075	1.48132e+06	3.27267e+06	515881	304020	1.68167e+06	620214	238885	544556	383962	3.15674e+06	270601	1.26396e+06	443234	301645	613669	840157	710913	804304	1.21068e+06	372782	795878	2.00042e+06	813813	524998	2.34785e+06	1.13786e+06	1.08892e+06	404.026	4.257
neg-4.259_482.93395	1.17633e+06	719846	603674	2.11321e+06	1.31768e+06	1.52004e+06	877015	980296	650263	958691	1.13753e+06	3.57277e+06	8.84165e+06	983094	719297	3.91407e+06	993166	487740	1.09603e+06	802894	7.13099e+06	695058	2.1197e+06	1.35869e+06	700817	880153	1.63864e+06	1.10174e+06	984194	1.82497e+06	811323	2.4505e+06	6.6567e+06	1.65261e+06	814126	5.71057e+06	3.01487e+06	1.63324e+06	482.934	4.259
neg-4.268_780.39534	23957.9	12998.7	10809.8	37229.9	23159.4	27466	7.41206e+06	21437.6	13552.9	24734.9	21788.6	87261.3	279846	23948.2	14263	78034.4	20498.6	10162.1	19542.8	17943.7	65454.5	11742	40854.4	24363.6	15894	18380.4	32906.6	20560.9	18253.8	35725.9	14617.3	59812.9	108666	33515.7	18321.1	118974	54068.2	35969.4	780.395	4.268	(7r,9z,11r,12s,13r,14s,15s,16s,17r,18r,19z,21z)-2,13,15,17,27,29-hexahydroxy-11-methoxy-3,7,12,14,16,18,22-heptamethyl-26-{(z)-[(4-methyl-1-piperazinyl)imino]methyl}-8,30-dioxa-24-azatetracyclo[23.3.1.1~4,7~.0~5,28~]triaconta-1(29),2,4,9,19,21,25,27-octaene-6,23-dione
neg-4.269_354.16801	22714	12323.8	10248.6	35296.9	21957	26040	59869.2	2.79178e+06	12849.2	23450.7	20657.3	141364	265317	22704.9	45360.6	922924	52190.3	9634.49	18528.2	41773.8	62056.2	11132.3	38733.3	146188	189445	17426.1	109437	19493.4	48551	350746	52862.9	56707.5	1.27966e+06	580281	17369.9	663460	105831	1.70476e+06	354.168	4.269	iclaprim
neg-4.274_446.12155	8.25076e+06	4.78894e+06	5.25838e+06	1.57005e+07	7.3047e+06	9.51774e+06	6.6803e+06	8.57373e+06	6.67891e+06	1.03823e+07	9.33094e+06	2.13681e+07	4.12038e+07	9.73283e+06	5.07834e+06	3.42938e+07	9.77139e+06	4.67193e+06	8.88531e+06	7.61535e+06	3.98954e+07	3.79439e+06	1.27912e+07	6.77399e+06	4.22278e+06	6.22725e+06	8.86271e+06	8.084e+06	6.72397e+06	1.55031e+07	5.90951e+06	1.06027e+07	2.10891e+07	1.07544e+07	6.72345e+06	3.53296e+07	1.59083e+07	9.53704e+06	446.122	4.274	7,4'-dihydroxy-3'-methoxyflavone 7-glucoside
neg-4.274_585.2416	83942	45775.8	121636	129420	150010	96986.6	484009	525131	110385	148469	75742.3	866784	6.97782e+06	83914.5	282189	2.1955e+06	78981.4	73683.5	330267	85385.1	255641	115729	492913	225702	2.30244e+06	63894.5	154595	611932	64402.2	157049	256021	271500	9.83973e+06	124977	1.5468e+06	1.22101e+06	1.77425e+06	5.7593e+06	585.242	4.274
neg-4.276_552.33046	23864.2	13013.8	11281.3	36793.2	22887.8	27572.6	18396.1	21186.1	13955.7	24444.7	21533	113286	468798	23856.3	14095.7	77119.2	22453.9	11154.4	19313.6	17733.2	72677.2	11604.3	40375.2	44359	3.03013e+07	18164.8	64494.4	20319.7	18309.1	35306.9	17482	57289.3	369302	33122.6	18106.2	117579	53434	35547.6	552.33	4.276	lithocholate3-o-glucuronide
neg-4.276_564.93428	1.97406e+06	740019	874763	2.84099e+06	2.23484e+06	2.15785e+06	1.27056e+06	1.82791e+06	1.12222e+06	1.27192e+06	1.44087e+06	5.81863e+06	1.15717e+07	1.6134e+06	904237	5.4677e+06	1.68526e+06	810908	1.75399e+06	1.00762e+06	7.68667e+06	899809	3.21525e+06	2.20216e+06	1.34272e+06	1.25724e+06	2.45407e+06	1.62008e+06	1.90577e+06	2.6365e+06	1.30714e+06	3.91487e+06	5.64577e+06	2.21548e+06	1.13523e+06	9.91833e+06	4.67776e+06	2.26092e+06	564.934	4.276
neg-4.277_314.12685	931607	186597	340101	1.81636e+06	2.89526e+06	1.79333e+06	603887	591638	320770	735493	2.67176e+06	998864	6.71089e+06	762162	299610	7.66094e+06	885088	789139	932176	587904	1.50486e+06	1.24727e+06	4.09755e+06	515286	750733	585768	2.56894e+06	341252	1.40298e+06	963251	1.42992e+06	1.2679e+06	4.11628e+06	655915	1.07416e+06	5.03017e+06	2.61006e+06	2.58464e+06	314.127	4.277
neg-4.278_354.24079	1.14901e+07	342018	1.96537e+06	851148	381176	1.30645e+06	354469	1.31858e+06	424679	793825	620044	338573	7.604e+07	5.69346e+06	589663	1.36523e+07	3.05289e+06	1.5409e+06	423033	194206	3.897e+06	856383	1.64918e+06	5.8239e+06	198257	3.69651e+06	5.62633e+06	1.14466e+06	215577	594072	345105	4.22633e+06	5.0841e+06	346566	675656	1.6276e+06	837130	8.27615e+06	354.241	4.278	ent-prostaglandin f2伪
neg-4.281_350.00993	27992.9	15265.3	34912.2	43158.8	26847.6	32343	1.2327e+06	24851.6	16370.2	86461.2	29606.3	1.31721e+08	324413	27983.7	16534.4	2.34045e+06	26338.7	13525.2	29715.8	20801.3	642272	13611.9	47360.6	28243.6	5.67897e+06	83724.4	35406.7	392199	3.99232e+06	41415.4	41762.5	115175	118030	38853.2	21238.8	137921	59125.8	41697.7	350.01	4.281	apigenin 7-sulfate	Phenylpropanoids and polyketides	Flavonoids	HMDB0037851
neg-4.281_402.09528	1.60156e+08	9.46097e+07	7.18683e+07	2.47281e+08	1.38547e+08	1.58546e+08	1.17709e+08	1.19774e+08	9.54952e+07	1.54749e+08	1.46241e+08	1.84273e+08	5.90134e+08	1.41715e+08	9.50509e+07	5.00553e+08	1.33899e+08	7.44446e+07	1.4539e+08	7.85899e+07	5.96591e+08	6.64974e+07	2.09084e+08	1.03878e+08	3.97453e+07	1.30893e+08	1.45702e+08	9.18069e+07	1.10276e+08	2.54168e+08	8.23955e+07	1.55007e+08	4.36048e+08	1.48475e+08	8.88998e+07	5.34415e+08	2.39543e+08	1.45452e+08	402.095	4.281	cerarvensin
neg-4.281_485.01784	2.54979e+06	1.32688e+06	2.0011e+06	3.79732e+06	2.8196e+06	4.31167e+06	1.68795e+06	2.23696e+06	2.03869e+06	3.0397e+06	1.91161e+06	4.37839e+06	1.49565e+07	2.29187e+06	1.61383e+06	7.56856e+06	3.10797e+06	1.04282e+06	2.07199e+06	1.88261e+06	1.62555e+07	1.01794e+06	3.18238e+06	3.19405e+06	1.01328e+06	1.52946e+06	3.07768e+06	1.88928e+06	2.01153e+06	3.03162e+06	1.55904e+06	4.01879e+06	1.13602e+07	2.95006e+06	2.0412e+06	1.56038e+07	4.74407e+06	2.32302e+06	485.018	4.281
neg-4.281_502.02048	2.7539e+06	1.24759e+06	1.78827e+06	6.11669e+06	2.71388e+06	3.10742e+06	2.75514e+06	2.29676e+06	2.15367e+06	3.01897e+06	2.32003e+06	7.22768e+06	1.5472e+07	2.59942e+06	1.68146e+06	8.61798e+06	2.45227e+06	1.4941e+06	2.27075e+06	1.93769e+06	1.58479e+07	948426	2.82505e+06	2.78651e+06	1.73351e+06	1.73248e+06	2.59532e+06	2.10799e+06	2.24873e+06	3.20923e+06	1.63552e+06	2.77479e+06	8.85658e+06	4.11919e+06	1.78967e+06	1.25145e+07	4.68478e+06	2.77365e+06	502.02	4.281
neg-4.281_526.96016	1.45993e+07	6.46033e+06	8.27124e+06	2.60016e+07	1.57975e+07	1.55681e+07	1.0127e+07	1.06871e+07	8.4902e+06	1.13758e+07	1.08194e+07	4.03096e+07	7.88981e+07	1.13294e+07	1.08831e+07	4.85261e+07	1.22292e+07	6.4212e+06	1.49696e+07	8.61462e+06	7.551e+07	6.78907e+06	2.49121e+07	1.44181e+07	8.4408e+06	8.36781e+06	1.63401e+07	1.05309e+07	1.49515e+07	1.78945e+07	1.0812e+07	2.3247e+07	6.17983e+07	1.54985e+07	9.17637e+06	7.41716e+07	2.84197e+07	2.07911e+07	526.96	4.281
neg-4.286_628.38306	205491	57729.8	93687.4	2.32812e+06	609471	2.28324e+06	2.16327e+06	662339	87657.9	70533.4	847349	5.44503e+06	7.50173e+06	469991	67031.5	1.2026e+07	637899	39187.7	672616	429968	1.02915e+06	124934	4.99751e+06	2.21935e+06	76745.6	234746	1.13328e+06	180231	284488	3.07995e+06	415142	2.22183e+06	2.86419e+07	921769	258891	9.71104e+06	1.20527e+06	3.68343e+06	628.383	4.286
neg-4.288_505.32568	396613	954610	558470	203879	522250	461487	179787	486298	1.41551e+06	615496	358435	435530	186417	475785	1.13893e+06	336251	314289	322517	981079	571434	69902.2	362452	56918.7	564423	830052	122760	155993	559693	873009	1.48323e+06	3.01521e+06	204955	360222	672785	253990	218296	357525	154229	505.326	4.288
neg-4.304_509.11644	351938	284524	379571	684308	572138	446074	404978	334277	342610	379932	473538	1.55123e+06	2.61642e+06	432520	332767	1.59272e+06	435412	271964	491162	370380	2.31024e+06	293846	617056	567331	237009	387511	628873	325601	403230	755675	297065	1.01603e+06	2.32496e+06	529799	342990	2.77687e+06	828413	735709	509.116	4.304
neg-4.309_482.09811	2.05701e+06	979394	1.00683e+06	2.86754e+06	1.79436e+06	2.13634e+06	1.33905e+06	1.28446e+06	1.35455e+06	1.62079e+06	1.26126e+06	2.98757e+06	6.84188e+06	1.40203e+06	927938	4.99887e+06	1.84605e+06	845132	1.60067e+06	1.12094e+06	6.41073e+06	911365	1.90192e+06	1.19213e+06	355309	1.18674e+06	1.63881e+06	1.29e+06	1.37073e+06	2.47527e+06	993459	1.5768e+06	3.47886e+06	1.63048e+06	968198	8.33755e+06	3.11406e+06	2.13634e+06	482.098	4.309
neg-4.309_492.12706	1.11171e+07	6.32954e+06	6.19247e+06	1.89409e+07	1.12783e+07	1.29409e+07	8.36168e+06	8.17258e+06	6.21206e+06	1.47472e+07	1.10676e+07	2.30066e+07	4.9717e+07	1.2661e+07	7.02053e+06	3.86727e+07	1.25313e+07	5.53385e+06	1.05532e+07	7.16695e+06	3.87906e+07	6.21667e+06	1.33447e+07	6.78274e+06	4.96845e+06	8.14107e+06	1.31738e+07	9.59944e+06	8.63502e+06	1.5664e+07	6.69506e+06	1.02093e+07	3.04926e+07	1.20219e+07	6.67651e+06	5.07508e+07	1.37099e+07	1.26744e+07	492.127	4.309	okanin 4'- (6"-acetylglucoside)
neg-4.327_346.15303	2.08976e+06	20904.8	8926.47	250534	20793.3	21319.5	86471.2	627983	11708.2	16083.9	815260	1.10586e+06	2.5418e+07	90431.3	14682.6	1.46862e+06	311496	37571.7	16135.9	21894.9	74326.7	7746.6	201375	552148	39385	12343.2	249039	74412.7	13293.9	1.64e+06	127925	316443	1.407e+06	101406	13010.9	1.84742e+06	811869	283089	346.153	4.327
neg-4.331_416.22372	452089	295162	245832	402363	273040	745737	124327	433658	566875	293525	606192	2.81351e+06	2.32011e+06	314734	195358	2.94654e+06	350268	150350	75235.7	623481	668865	69260.4	291255	236635	1.10018e+06	456453	3.72946e+06	743493	123844	274266	572784	1.6031e+06	1.38809e+07	509337	308444	4.29449e+06	1.12618e+06	1.36936e+06	416.224	4.331
neg-4.338_334.21474	2.61623e+06	38365.2	259322	1.34188e+06	102535	198487	67482.4	232893	56543.3	113348	666942	232790	4.63641e+06	935875	35300.6	1.0616e+07	1.02695e+06	185072	77009.2	83467.9	4.3015e+06	26810.1	1.06633e+06	1.35491e+06	37169.2	1.4184e+06	3.12973e+06	1.03546e+06	38379.5	79468.5	482160	1.2124e+06	2.77942e+06	168994	99381.4	641997	358331	3.02765e+06	334.215	4.338	phthalic acid, bis-hexyl ester
neg-4.339_352.2252	1.04643e+07	295281	1.15403e+06	5.67222e+06	431534	932692	254231	1.38247e+06	262005	421088	2.74643e+06	817893	4.8116e+07	8.12711e+06	190569	4.41944e+07	4.58846e+06	1.03032e+06	338686	221350	1.69451e+07	139236	4.56657e+06	5.84551e+06	77546.2	5.3372e+06	1.20714e+07	4.00474e+06	169426	455261	1.97653e+06	4.74781e+06	1.19218e+07	679624	505737	3.16224e+06	1.3145e+06	1.33102e+07	352.225	4.339	ent-prostaglandin e2
neg-4.343_194.05768	1.6096e+06	993116	767159	2.53999e+06	1.48679e+06	1.70554e+06	1.20593e+06	1.85784e+06	958077	2.51678e+06	2.23219e+06	4.60166e+06	8.43993e+06	2.52454e+06	1.06734e+06	6.20164e+06	1.36141e+06	567202	1.25875e+06	1.35658e+06	6.52467e+06	549045	1.86631e+06	1.24581e+06	712334	1.37105e+06	2.3744e+06	1.14248e+06	1.21599e+06	2.85516e+06	956671	1.97946e+06	4.34563e+06	1.95358e+06	1.05623e+06	6.52904e+06	1.9006e+06	1.73755e+06	194.058	4.343	dimethyl phthalate				C11233
neg-4.358_253.08055	638881	677998	262534	1.10221e+06	842401	1.33998e+06	469321	699369	1.03699e+06	890195	1.30555e+06	567879	2.19904e+06	395244	551141	1.4663e+06	661197	1.12249e+06	479869	579388	1.37147e+06	726101	902768	280670	517419	305998	427135	258018	382119	549939	983091	354457	1.26107e+06	464475	237485	6.17733e+06	417565	1.55215e+06	253.081	4.358	neopterin	Organoheterocyclic compounds	Pteridines and derivatives	HMDB0000727	C05926	Metabolism	Metabolism of cofactors and vitamins	Folate biosynthesis	map00790
neg-4.361_184.01181	1.90826e+06	1.31002e+06	806634	2.95289e+06	1.73949e+06	2.21949e+06	1.25451e+06	1.4842e+06	1.21687e+06	1.78851e+06	1.86956e+06	3.59887e+06	1.15581e+07	1.76447e+06	996368	5.51736e+06	1.80835e+06	935179	1.25452e+06	1.34082e+06	7.34639e+06	953239	2.31371e+06	1.48892e+06	939041	1.69545e+06	1.74162e+06	1.32092e+06	1.58674e+06	3.64584e+06	1.03901e+06	1.74619e+06	4.75707e+06	1.97511e+06	980213	6.54446e+06	2.5789e+06	2.19275e+06	184.012	4.361	2_4-dinitrophenol
neg-4.365_674.3345	307499	204829	148024	1.00103e+06	246311	997830	2.43667e+06	1.95414e+06	506330	266751	529540	2.72843e+06	2.3879e+07	243832	1.14309e+06	3.27732e+06	74791.2	346732	470040	514945	1.19869e+06	451756	1.01737e+06	2.35918e+06	1.64253e+06	827220	2.78545e+06	777675	282006	3.91342e+06	344052	3.40394e+06	1.62895e+07	1.12891e+06	2.05968e+06	1.84701e+06	1.19892e+06	4.52882e+06	674.335	4.365
neg-4.366_470.34698	555945	4.42704e+06	1.58001e+06	351782	2.73551e+06	1.14059e+06	566658	1.22884e+06	3.71651e+06	1.6655e+06	601654	1.4706e+06	63623.8	287770	5.68125e+06	423666	817331	1.16162e+06	2.38657e+06	1.93022e+06	94209	1.12471e+06	94849.2	2.24684e+06	354304	402985	187836	1.68319e+06	2.66454e+06	2.69577e+06	6.63132e+06	537685	320208	2.02483e+06	1.50071e+06	64964.7	882507	366416	470.347	4.366
neg-4.394_676.3501	608631	570050	204648	2.60463e+06	1.09125e+06	3.20122e+06	4.18017e+06	6.96255e+06	616126	179624	1.78793e+06	8.45353e+06	2.33111e+07	639026	2.03099e+06	1.52144e+07	299325	778024	1.22463e+06	1.05998e+06	1.20379e+06	1.47761e+06	3.99599e+06	3.12878e+06	890372	1.78753e+06	4.41359e+06	1.8564e+06	823573	1.86729e+07	1.3058e+06	6.00268e+06	3.08157e+07	2.8527e+06	3.15768e+06	1.57615e+07	5.86829e+06	7.78848e+06	676.35	4.394	(3beta,5alpha,6beta,15alpha,22e,24s)-6,8,15-trihydroxy-3-(beta-d-xylopyranosyloxy)ergost-22-en-28-yl hydrogen sulfate
neg-4.395_338.1749	453984	427252	149126	1.96737e+06	751281	2.26381e+06	2.64508e+06	4.8711e+06	404172	137314	1.29115e+06	6.28282e+06	1.60157e+07	455204	1.53509e+06	1.07142e+07	210173	480789	876652	830307	963809	1.1176e+06	3.33362e+06	2.19561e+06	661296	1.36157e+06	3.15669e+06	1.35954e+06	622479	1.28547e+07	935357	3.94068e+06	2.13186e+07	2.13713e+06	2.05049e+06	9.35104e+06	4.22948e+06	5.31359e+06	338.175	4.395	13-methyl-10-(sulfooxy)tetradecanoic acid
neg-4.401_513.27641	93493.7	187170	134705	484138	225312	906275	528096	643053	1.06806e+06	323214	443980	1.27273e+07	5.6883e+06	21161.7	3.26148e+06	2.15438e+06	179799	20571.2	68941.8	424194	273523	236443	1.79816e+06	1.09065e+06	3.29736e+06	28001.2	97656.3	2.03288e+06	87093.6	63673.9	522663	258683	4.62865e+06	276602	1.28442e+06	4.35535e+06	1.70036e+06	2.84686e+06	513.276	4.401	[sthydrox]n-(3alpha-hydroxy-5beta-cholan-24-oyl)-glycine3-sulfate
neg-4.414_352.22514	1.30769e+06	21323.1	259125	389053	30980.5	92517.6	112948	412237	22157.3	22653.4	90830.2	217151	6.57485e+06	1.67436e+06	43648.1	2.72808e+06	1.17841e+06	116740	35070.2	34556.7	1.0324e+06	30916.4	389809	739731	23694.2	879508	1.48663e+06	449258	56839.5	57764.5	77994.2	610130	906101	81490.5	82851.6	232394	267739	1.75971e+06	352.225	4.414	[fadihydoxy(2:0/2:0)]6_9s-epoxy-11r_15s-dihydoxy-5z_13e-prostadienoicacid
neg-4.416_754.41452	259167	291172	120086	1.16906e+06	103101	1.41412e+06	4.19815e+06	941844	476973	65272.3	567781	7.44255e+06	1.08355e+07	55425.7	54737.7	1.61459e+07	163856	30472.6	434757	534311	770780	93782	2.44927e+06	1.56157e+06	231318	806190	4.11642e+06	722031	382811	2.71518e+06	502264	3.50044e+06	1.94583e+07	2.31848e+06	2.31522e+06	1.34115e+07	5.83297e+06	6.17563e+06	754.415	4.416	7440
neg-4.419_609.3528	28016.6	20748.6	20419	22044.5	12661.6	48404.1	289214	95735.9	151294	14075.9	50893.5	188276	2.57046e+06	12517.8	13663.4	1.60139e+06	23655.3	5970.41	9373.64	161883	55483.2	6694.71	150987	313146	136739	10759.5	111815	40346	15961.1	40874.8	26808.8	89900.5	7.55856e+06	83915.4	456135	2.974e+06	241415	4.80652e+06	609.353	4.419
neg-4.421_598.37274	23019.7	13445.9	10737.1	175741	409105	158333	458590	27331.8	81523.4	22491.7	30770.5	643016	3.08309e+06	19833.6	13665.3	136680	20914.4	9918.13	29548.4	42478.8	67559.4	10607.3	627732	202013	62651.3	17047.8	58422	18830	15826	176324	56344.5	307402	5.52014e+06	173114	57355.6	1.66346e+06	319592	3.1942e+06	598.373	4.421	(3beta,4beta,15alpha,16beta,25s)-4,8,15,16,26-pentahydroxycholest-5-en-3-yl beta-d-xylopyranoside
neg-4.421_618.28982	56496.6	38122.8	121201	88414.7	58166.2	274692	290590	184632	44116	55692.2	95365.7	1.50795e+06	318628	90924.3	132361	396255	57740.8	31482.2	45737.5	257207	162454	134398	82240.7	92308.2	5.3443e+06	44383	103772	99797.1	45065.3	911436	43520.6	794589	9.22047e+06	76423.2	105259	440181	174967	171230	618.29	4.421
neg-4.427_640.22566	37940.2	14125.2	157538	49133.9	21255.5	114728	24719.3	63498.9	19409.9	24315.5	37097.6	4.45493e+06	977099	21014.1	14478.7	72771.7	22159.2	12510.8	38031.1	17497.3	71580.6	92887.8	27751	17544.9	453256	18062.5	200559	30563.1	36712.6	193729	47184.9	319936	1.20466e+06	29172.5	16324.4	477494	841799	229333	640.226	4.427
neg-4.43_642.20192	30663.9	18031.4	91825.4	47987.6	27718.6	56646.2	26112.6	39835.5	17702.8	29951.9	27120.8	6.09015e+06	329041	27099.9	17834.8	89640.2	27295.7	35719	31068.8	21867.8	88172.9	16152.3	35599	21611.8	124791	23969.4	104762	41383.4	24459.5	100401	22575.3	170041	695218	37395.1	20108.4	217353	587501	118543	642.202	4.43
neg-4.432_314.12688	1.22e+06	71163	53450.7	331961	94679.6	391989	176808	527035	54481.4	54413.1	1.00864e+06	689053	2.28072e+07	706096	49316.4	1.7239e+06	271449	92194.4	244187	222517	207637	56538.6	686455	905126	111583	213802	893403	54595.9	167664	965811	310321	887787	1.99301e+06	176172	190101	2.55827e+06	1.38266e+06	834904	314.127	4.432
neg-4.432_647.22926	34434.2	20248.5	151643	135087	31126.8	107982	57191.2	38373.9	21058.5	33944	75390.6	6.73165e+06	797637	30432	20027.7	192655	30651.9	29579.6	93908.9	36152.6	99014.4	99036.9	39976.1	25595.9	428761	107126	197276	51543.2	27467	180717	26525.5	307552	1.44865e+06	63856.9	61194.1	479052	936435	136422	647.229	4.432
neg-4.436_379.29384	160635	386584	338699	157956	1.06227e+06	813286	155247	191775	1.27145e+06	519239	112863	428062	75893.9	320270	780025	233598	126316	80081.4	447601	634390	130054	261230	79352	182673	496720	401168	363305	739782	1.17526e+06	850878	1.19865e+06	416507	454029	921695	1.07551e+06	300617	612433	262520	379.294	4.436
neg-4.441_599.22194	186042	101394	1.17278e+06	417703	271043	815403	464403	382405	141887	20416.7	440176	7.61882e+07	5.73713e+06	85759.5	153184	1.11604e+06	163755	288788	563082	320410	144902	596854	277806	184015	7.7938e+06	266517	1.05923e+06	224686	125947	1.26645e+06	340431	2.04598e+06	7.58599e+06	481362	219286	3.50301e+06	5.14851e+06	956377	599.222	4.441
neg-4.442_426.20821	54595.1	13962.7	45430	387373	69438	128351	372135	70450.4	274304	32030.2	173096	526900	6.54138e+06	46890.7	11357.9	1.2104e+06	50806.7	9471.11	25737.3	154198	137010	24844.1	441476	92184.5	116087	213647	547702	101610	23109.7	309363	63571	922975	3.48969e+06	286679	34365.5	589977	576506	1.28094e+06	426.208	4.442	paliperidone	Organoheterocyclic compounds	Pyridopyrimidines	HMDB0015396	C21516
neg-4.443_499.29677	1.19795e+07	7.91179e+06	8.54229e+07	2.58927e+07	1.80711e+07	5.019e+07	4.11559e+07	3.49122e+07	1.0683e+07	1.04899e+06	2.68715e+07	7.14681e+09	4.22258e+08	7.62634e+06	1.08419e+07	1.17637e+08	1.41292e+07	1.85025e+07	4.02937e+07	2.29219e+07	1.58579e+07	4.20742e+07	3.17604e+07	1.79116e+07	8.81942e+08	2.3735e+07	8.84627e+07	1.72756e+07	1.07671e+07	8.99545e+07	2.94955e+07	1.62229e+08	5.19359e+08	3.49017e+07	2.69578e+07	2.43653e+08	4.86573e+08	1.06958e+08	499.297	4.443	taurochenodeoxycholic acid	Lipids and lipid-like molecules	Steroids and steroid derivatives	HMDB0000951	C05465	Metabolism|Metabolism|Organismal Systems|Organismal Systems	Lipid metabolism|Lipid metabolism|Digestive system|Digestive system	Primary bile acid biosynthesis|Secondary bile acid biosynthesis|Bile secretion|Cholesterol metabolism	map00120|map00121|map04976|map04979
neg-4.443_598.21375	146938	78129.3	734776	276002	211239	578076	341416	316555	92585.8	18009.8	411117	4.237e+07	4.178e+06	79415.2	110463	661245	171366	205434	394185	288848	143338	406336	171770	157542	2.34171e+06	243183	792399	172819	96832.8	781617	197100	1.65295e+06	6.25453e+06	349514	263473	2.77153e+06	4.36215e+06	772999	598.214	4.443
neg-4.444_567.28405	235625	107898	1.66365e+06	649048	377669	1.01204e+06	549830	483881	192437	21312	716248	6.07748e+07	7.08154e+06	112989	141827	1.99953e+06	265873	382613	832296	477233	223518	863991	239985	306610	5.04375e+06	327916	1.47721e+06	292886	178753	1.98618e+06	521682	3.01571e+06	1.11613e+07	546149	341290	5.33511e+06	8.57961e+06	1.56184e+06	567.284	4.444	tanespimycin
neg-4.447_388.29402	1.01941e+06	1.05443e+06	319597	1.50596e+06	823218	1.02889e+06	1.10016e+06	1.09267e+06	737069	888799	1.00342e+06	1.24723e+06	1.08671e+07	650491	584746	2.30796e+06	3.93367e+06	636850	631150	1.23575e+06	3.42952e+06	1.0438e+06	986438	671176	171649	1.0436e+06	1.63687e+06	582229	824092	1.34536e+06	946228	981659	2.69855e+06	2.56191e+06	460611	2.68236e+06	1.21141e+06	841043	388.294	4.447
neg-4.447_702.36502	38801.1	43142.3	18429.3	93700.8	17887.7	146447	791459	146964	63966.7	91743.6	93187.9	528170	5.32241e+06	54386.8	124760	695114	17186.2	36881.1	104417	57826.9	281434	51032.9	1.04236e+06	134369	128829	146253	396335	57581.4	58736.2	1.02604e+06	73260.8	320640	3.64507e+06	414482	457215	1.33018e+06	493985	651880	702.365	4.447
neg-4.447_822.4062	15001.1	8821.2	11225.9	23476.1	13560.3	17654.1	1.68355e+07	11823.8	9174.06	14787.6	14421.7	400395	73263.1	13257.6	9476.57	46486.7	18825	7197.16	12144.4	11319.7	42980.7	8542.02	18274.6	18979.9	88215.1	11784.7	19095.9	12409.9	11965.9	26598.9	11555.7	23954.9	68085.7	18645.5	9657.59	179271	46457.7	18800.1	822.406	4.447	rifampicin				C06688	Organismal Systems	Digestive system	Bile secretion	map04976
neg-4.448_496.30406	2.93956e+06	1.31174e+06	1.87951e+07	5.94835e+06	4.17237e+06	1.13934e+07	7.15711e+06	5.04112e+06	2.25837e+06	58997	8.1322e+06	1.58188e+09	8.57157e+07	1.84184e+06	1.99407e+06	2.11495e+07	3.06851e+06	3.86159e+06	8.5242e+06	5.36946e+06	2.81861e+06	8.73688e+06	5.76216e+06	3.65448e+06	2.00213e+08	4.5395e+06	1.72343e+07	3.3811e+06	2.31306e+06	1.98759e+07	5.33551e+06	3.34565e+07	1.33495e+08	6.36551e+06	4.08049e+06	5.26152e+07	1.04124e+08	1.83344e+07	496.304	4.448	3-alpha-20-alpha-dihydroxy-5-beta-pregnane3-glucuronide
neg-4.448_497.31264	602832	397387	2.01041e+06	851776	931263	1.20827e+06	810602	631195	764336	284844	886952	1.51023e+08	8.83588e+06	395113	569173	2.55465e+06	484031	477248	1.07556e+06	611166	357486	1.05248e+06	484877	593490	1.96374e+07	687341	2.04432e+06	546277	992950	2.73211e+06	1.46423e+06	3.37216e+06	1.17655e+07	1.1318e+06	540917	5.04829e+06	1.00195e+07	2.01358e+06	497.313	4.448
neg-4.458_401.26021	46654.2	27574.4	191462	85153.3	42173	54904.9	39729.5	127085	73708.9	46109.7	45573.2	1.24524e+06	227851	41231.7	120580	144575	123859	107522	37769.5	35204.6	133672	1.83383e+06	70096.7	38346.3	293395	36650.9	59389.1	298361	107977	82723.6	154450	74500.7	211749	57988.2	100400	172401	144485	58469.1	401.26	4.458
neg-4.464_546.23292	17532.8	11096.7	13156.1	27054.4	15976.9	22095.3	15629.3	14578	10759.4	18555.9	18340	197614	91693.9	15773.6	11860.6	56462.4	15989.3	8551.37	13911.6	14167.3	53793.4	10690.9	22872	13307.4	2.91983e+06	14749.4	21656.9	15531.9	14467.5	33177.3	12765.3	26337.9	78238.1	23336.1	12728.7	69379.2	51380.2	23510.1	546.233	4.464
neg-4.467_400.15571	21019.5	25406	12323.2	25341.6	73374.6	108117	39165.3	48202.6	10078.2	17381.1	17178.9	1.11267e+06	1.36973e+06	14775	11610.6	148074	14977	20948.5	54677.9	38155.8	49381.2	38100.2	71396	136464	3.78102e+06	13163.5	171075	12864.1	32180.6	97141	21037.6	100767	231099	99955	35290.6	280800	142060	153833	400.156	4.467
neg-4.467_588.22963	27830.3	17614.2	20883.2	42944.3	25360.6	35072.6	24808.8	23489.7	18225.7	29454.3	29111.6	313678	145548	25037.9	18826.7	92353	25883.2	13573.8	24126.7	22488.3	85387.9	16970	36305.3	22152.7	1.79581e+06	23412.1	37937	24654.2	22964.7	52842.8	22957.2	47590.2	124190	37042.1	20204.6	110128	92295.4	37318.3	588.23	4.467
neg-4.468_595.23109	26785.6	16953	52040.5	41332.3	24408.6	51123.6	23877.5	22271.4	17541.5	28348.6	28018.8	2.27589e+06	325847	24098	18120	112150	24911.6	13064.3	21253.4	21644.1	82182.5	19447.1	34942.5	55648.8	1.68118e+06	22533.3	70533.9	67559.3	22102.6	71580.2	93247.9	90263.1	291916	35651.6	95389.6	160553	225230	173669	595.231	4.468
neg-4.469_612.38844	46043.6	9769.76	38253.6	321738	214866	457751	222306	210470	40120.5	17166.9	192355	2.8747e+06	810318	100102	9117.77	689990	131989	10883.1	42910.3	104536	149661	82451.7	231041	343388	109233	71207.3	128132	85551	62270.4	311856	64461.6	730381	3.70095e+06	254138	100513	2.50472e+06	734360	789095	612.388	4.469	cholestane-3-7-12-25-tetrol-3-glucuronide
neg-4.477_638.35253	34888.3	21311.2	133183	54601.8	29764.4	46517.2	571396	25801.2	20706.3	37447	45722.8	244718	1.82269e+06	30504.5	33220	688173	31263.5	14653.3	172811	25849.4	322362	17125.2	63304.9	48426.1	152607	28360.3	37535.5	25438.2	32712	255542	29571.9	38461.2	364338	44742.5	22797.8	137777	64860.1	1.14833e+07	638.353	4.477
neg-4.502_378.24082	940493	98640.2	137722	383513	90619.1	451825	77206.4	355642	94469.9	449305	121223	1.51935e+06	5.83966e+07	1.0804e+07	57274	1.00098e+06	400239	182431	195756	68413.1	615898	105032	322955	1.64825e+06	570156	127668	271626	110096	72318.8	443146	69839.9	284876	708530	265965	68447.9	1.37698e+06	356779	1.016e+06	378.241	4.502	mfcd28125819
neg-4.505_382.27211	1.61036e+06	95467.8	296090	521740	83664	172686	141183	151314	72657.9	77272.3	213558	47094.7	9.83368e+06	2.84481e+06	182420	2.94456e+06	371821	185778	70305.4	20707.7	601571	132527	137254	753774	36316.5	439258	978788	163718	44965.2	70514	81679.3	388146	769979	86086.7	182827	323288	130598	1.71949e+06	382.272	4.505	1a,1b-dihomo prostaglandin f2伪
neg-4.508_356.2566	911805	106540	136353	300529	68928.6	295457	339622	203074	76615.9	227487	75756.9	366049	3.66511e+07	6.31448e+06	43801.7	698598	430515	214490	112587	54103.3	214281	202085	233918	1.19147e+06	476988	93340.3	331194	66794.5	96668.7	128130	141394	383728	445346	100071	202503	1.25383e+06	535827	1.48488e+06	356.257	4.508	prostaglandinf1a
neg-4.51_286.1335	2.0838e+06	1.21303e+06	970716	3.19694e+06	1.99574e+06	2.44842e+06	1.6963e+06	1.61356e+06	1.39798e+06	2.08104e+06	1.84356e+06	4.46729e+06	7.37905e+06	1.79385e+06	1.32521e+06	7.56853e+06	2.23256e+06	723369	1.53527e+06	1.46897e+06	7.50892e+06	996414	2.87525e+06	1.5733e+06	804061	1.5293e+06	2.2258e+06	1.62943e+06	1.66548e+06	3.33162e+06	1.31089e+06	2.15769e+06	4.92103e+06	2.50211e+06	1.2468e+06	7.87461e+06	2.50943e+06	2.05596e+06	286.134	4.51	schradan				C19015
neg-4.512_442.1895	577650	1.66523e+06	1.51617e+06	91692.3	1.21389e+06	2.36759e+06	216975	1.53119e+06	2.30458e+06	1.62381e+06	180072	351532	57795.2	1.01341e+06	2.80374e+06	269958	739025	532518	1.79349e+06	2.79738e+06	46103.5	530140	30438.1	660499	1.01444e+06	223179	467843	1.04918e+06	1.49842e+06	2.29322e+06	1.99855e+06	862091	412546	962248	757724	148859	258645	462064	442.19	4.512
neg-4.512_583.43145	1.14565e+06	4.00608e+06	3.2213e+06	329371	2.96997e+06	1.864e+06	1.34997e+06	3.05264e+06	5.9047e+06	1.71723e+06	1.11846e+06	2.38713e+06	54805.7	785502	6.58053e+06	454961	1.36709e+06	2.18767e+06	5.50614e+06	2.98431e+06	237098	1.71546e+06	187959	2.07619e+06	3.44097e+06	574934	323631	2.20712e+06	4.37759e+06	4.34542e+06	5.43545e+06	842918	290214	2.53367e+06	3.52528e+06	47739.3	1.49821e+06	322564	583.431	4.512
neg-4.512_632.24921	791771	71792.2	86525.5	4.55558e+06	641262	663173	476806	642669	42183.8	24797.9	1.311e+07	2.22955e+06	1.23499e+06	386925	46812.8	2.25858e+07	2.77685e+06	182620	381883	270397	1.30992e+06	183759	8.08939e+06	433664	125430	1.17384e+06	8.24091e+06	418877	1.09373e+06	3.56277e+06	3.67852e+06	3.09652e+06	1.1128e+07	1.55735e+06	815899	3.39013e+07	1.18643e+07	4.83717e+06	632.249	4.512
neg-4.514_422.13212	159402	899820	1.04636e+06	23716.2	472971	1.16316e+06	72607.8	749711	1.52123e+06	650423	57547.9	104470	57205.2	411436	1.39821e+06	55630.5	259313	373826	1.11206e+06	1.93342e+06	45632.9	329375	18777.8	287022	886961	93959.6	141260	501211	1.02538e+06	1.40309e+06	1.71899e+06	485157	179808	272709	318541	86063.7	131258	232270	422.132	4.514	cystothiazole a				C15712
neg-4.536_532.30739	32323.6	23674.9	71665.1	44915.7	27490.6	35265.4	66035.4	84659.4	114748	33559.2	30213.9	5.63958e+06	409780	27037.9	53681.9	120796	27320.3	17177.4	170405	20220.4	85461.1	203178	130188	51387.8	6.82827e+06	25279.7	56947.7	26639.5	22409	1.45563e+06	24534.6	125832	384921	201622	33196.6	293319	695924	168259	532.307	4.536	5beta-cyprinolsulfate	Lipids and lipid-like molecules	Steroids and steroid derivatives	HMDB0006888	C05468	Metabolism	Lipid metabolism	Primary bile acid biosynthesis	map00120
neg-4.556_664.36818	20163.4	14768.4	30392.6	29591.8	18860.9	161274	285292	83093.1	11101.8	22616.3	109375	258235	2.08632e+06	16866.2	33595.1	1.07334e+06	26588.4	8752.1	66713.7	77791.1	52236.6	9273.36	85691.9	69717.7	13016.2	39859.3	125684	16629.5	30340.9	243365	39840.3	31099.9	1.66277e+06	42273.7	55334.1	331300	151293	3.60714e+06	664.368	4.556
neg-4.571_244.16737	1.67574e+06	873767	490304	1.83405e+06	915144	1.28626e+06	1.236e+06	1.13972e+06	816556	1.03089e+06	1.00949e+06	2.03574e+06	4.15985e+06	1.32965e+06	1.27487e+06	4.45209e+06	1.7579e+06	708994	954187	663018	3.51092e+06	465717	1.27915e+06	1.28368e+06	1.03732e+06	890257	1.09385e+06	801057	975384	2.25272e+06	654017	1.45023e+06	3.77747e+06	1.68823e+06	748240	2.70745e+06	1.61659e+06	2.41971e+06	244.167	4.571	dibutyl ethylmalonate
neg-4.573_599.2223	21504.1	47346.6	295042	34902	61826.7	79275.5	68150.8	48257.6	33290	26674.8	102242	759055	215221	48446.7	57529.4	572400	18811.6	15398.7	47091.4	36248.5	65278.1	20144.2	40855.2	36604.3	1.03128e+06	17322.3	49828.3	55455.4	25200.9	76066.9	142967	99353.7	2.08511e+06	28628.2	48066.4	1.45899e+06	119067	218057	599.222	4.573
neg-4.584_380.25654	1.7189e+06	128234	123735	1.91025e+06	60888.9	37440.6	116661	365149	29736.2	71992.8	418660	230882	4.67234e+07	3.73044e+06	84748	7.31444e+06	699300	106656	140482	23360.1	1.30673e+06	99177	532135	2.07666e+06	34804.7	426631	1.93397e+06	268906	23867.2	119447	159618	632862	1.75432e+06	97551.3	81412.3	1.16721e+06	431413	3.06834e+06	380.257	4.584	limaprost
neg-4.599_271.21492	1.60289e+06	739537	479032	2.00249e+06	1.07174e+06	1.31572e+06	937499	1.00988e+06	983838	1.48831e+06	1.34406e+06	2.06941e+06	5.17061e+06	974926	550694	3.22859e+06	1.23809e+06	441086	861796	744388	3.67074e+06	413140	1.69592e+06	906090	361357	1.07615e+06	1.29391e+06	1.18554e+06	1.2662e+06	1.91443e+06	659270	1.2019e+06	2.63244e+06	1.32879e+06	765824	4.36233e+06	1.44912e+06	2.01572e+06	271.215	4.599	n-tridecanoylglycine
neg-4.601_465.35704	252839	142841	45736.2	63439.9	36634.2	120840	65692.2	324405	82184.3	46753.1	61195.7	90513	179284	53935.3	33876.3	136137	119124	140819	74817.5	112212	128402	62364.4	61702.9	85327.9	2.26954e+06	31715.7	43287	99107.1	51700.2	264644	65629.4	140144	117577	50707.9	51969.5	202659	66259.7	60499.4	465.357	4.601
neg-4.613_428.22339	643091	297679	334029	788730	341399	2.43209e+06	684933	1.64164e+06	4.25462e+06	1.78896e+06	388844	3.70221e+06	1.53865e+07	451399	578881	7.75437e+06	378703	337732	228613	902095	754333	1.13252e+06	1.30413e+06	408138	3.01685e+06	428936	3.62491e+06	1.67662e+06	210008	1.78502e+06	1.22127e+06	2.97224e+06	1.50716e+07	2.53246e+06	1.3345e+06	6.56272e+06	4.12694e+06	3.61459e+06	428.223	4.613
neg-4.625_532.30718	32249.3	34883.8	110940	32433.4	141079	55654.8	348026	619930	85859.1	32381	32072.6	8.0983e+06	2.20945e+06	18440.1	150540	278522	33109.2	27653.9	375136	26694.5	67561.2	461762	167084	95969.1	3.30699e+06	35165.5	239277	32812.1	44657.3	637245	61754.6	576361	1.49104e+06	231192	126189	1.01182e+06	1.18465e+06	376097	532.307	4.625	5beta-cyprinolsulfate	Lipids and lipid-like molecules	Steroids and steroid derivatives	HMDB0006888	C05468	Metabolism	Lipid metabolism	Primary bile acid biosynthesis	map00120
neg-4.636_638.16415	1.86725e+06	1.17703e+06	885727	3.41502e+06	1.85819e+06	1.75102e+06	1.44262e+06	1.30613e+06	1.11399e+06	1.99116e+06	1.44712e+06	3.69959e+06	6.18863e+06	1.97323e+06	1.58578e+06	6.47969e+06	1.47496e+06	702729	1.31376e+06	1.2504e+06	6.82734e+06	889993	2.06306e+06	1.03312e+06	765798	1.52846e+06	1.76571e+06	1.5443e+06	1.44005e+06	2.34733e+06	1.38941e+06	1.91011e+06	4.19254e+06	1.94135e+06	1.2826e+06	6.5977e+06	2.08118e+06	1.7181e+06	638.164	4.636	okanin 4'- (4"-acetyl-6"-p-coumarylglucoside)
neg-4.641_480.30911	363247	124061	651019	218295	93041.8	326858	308894	389557	605150	204282	408336	1.36291e+07	4.10768e+06	197894	96127.3	2.8945e+06	395870	44813.5	943100	630968	445243	641428	1.38623e+06	298669	1.54254e+06	237857	868414	108524	199793	1.55391e+06	367786	2.19475e+06	2.97294e+06	1.07744e+06	475690	2.47507e+06	3.47262e+06	540647	480.309	4.641	20-hydroxyecdysone				C02633	Metabolism	Metabolism of terpenoids and polyketides	Insect hormone biosynthesis	map00981
neg-4.656_550.11154	2.09956e+07	1.09475e+07	1.05058e+07	3.2684e+07	1.77807e+07	2.17397e+07	1.01731e+07	1.39172e+07	1.22468e+07	1.96517e+07	1.6373e+07	4.16237e+07	6.52524e+07	1.83669e+07	1.05828e+07	5.17476e+07	1.75003e+07	7.9749e+06	1.50741e+07	1.23072e+07	5.69295e+07	9.31104e+06	2.41865e+07	1.43907e+07	8.61975e+06	1.27548e+07	2.04634e+07	1.41331e+07	1.26482e+07	2.08263e+07	1.07316e+07	2.24525e+07	4.58423e+07	2.14253e+07	9.02347e+06	7.17674e+07	2.67577e+07	1.93008e+07	550.112	4.656	3-(4-hydroxyphenyl)dibenzo[b,d]furan-1,2,4,7,8-pentayl pentaacetate
neg-4.659_348.17006	168153	9899.98	8366.6	2.76021e+06	15088.6	94847.4	42610.3	13648.5	11048.9	17633.5	587693	1.46974e+06	84647.6	148267	11442.6	2.6549e+06	159797	7299.38	11850	43516.3	193163	8353.88	1.09702e+06	25980.7	11707.8	158935	1.10727e+06	107794	35940.1	27108.4	82539.9	268086	1.18447e+06	172576	13100.7	4.53142e+06	586002	381118	348.17	4.659	enalaprilat	Organic acids and derivatives	Carboxylic acids and derivatives	HMDB0041886	C11720
neg-4.662_296.23525	44546.3	660317	332810	473457	465266	222424	182670	323831	308282	92639.6	328012	240567	285317	151899	318070	183091	71686.1	165272	1.40831e+06	532405	206883	242624	233905	804479	54858.3	72079.2	84866.2	301559	281668	677255	359307	78375.4	322269	983203	1.0875e+06	196979	618867	238876	296.235	4.662	[fa(18:0)]12r_13s-epoxy-9z-octadecenoicacid
neg-4.668_400.22849	3.27471e+06	694353	351092	3.45857e+06	462975	1.02548e+06	170649	1.11101e+06	384629	439194	398287	2.42406e+06	9.38913e+06	410665	61269.2	3.50519e+06	706045	557503	729617	1.47327e+06	66203	216785	121885	81972	3.45962e+06	336214	7.92757e+06	965858	387182	577557	436568	4.56832e+06	5.12463e+07	1.2198e+06	417108	1.05375e+07	4.69133e+06	2.94339e+06	400.228	4.668
neg-4.669_354.24085	1.68944e+06	467163	266839	1.52646e+06	345227	375591	1.54816e+06	355108	537276	599849	229824	1.42176e+06	8.67727e+07	1.30874e+07	277605	3.44564e+06	1.86988e+06	258232	483067	295116	1.20413e+06	388652	440808	2.74817e+06	184459	380179	628197	359177	249155	1.39419e+06	153968	2.16821e+06	1.48509e+06	159563	861170	5.40108e+06	1.78836e+06	5.80347e+06	354.241	4.669	8,12-iso-ipf2伪-vi
neg-4.686_568.21227	25250.1	50377.9	587416	74417.1	70694.7	83929	41933.1	94972.7	164106	21308	139004	2.60123e+07	1.6207e+06	19822.2	15582.7	261571	63258.8	32171.3	41822.7	103706	69983.3	303622	98404.3	85402.3	3.74342e+06	19340.3	239543	75670.7	49237.9	35326.8	45126.6	1.90114e+06	4.16675e+06	153438	61044.2	4.55982e+06	4.87703e+06	247023	568.212	4.686
neg-4.687_951.54133	21869.8	12489.5	190540	32645.8	30158.2	26405.6	16911.3	19602	20463.3	18455.4	34251.7	2.12319e+07	1.46298e+06	17168.5	13496.6	67974.9	20182.1	10256.8	18393.4	30185.7	60614.2	171267	26717.9	29866.8	2.1032e+06	16751.1	105965	20278.3	17915	30597.5	18799.8	636238	1.46283e+06	49244.7	14896.7	1.40008e+06	1.82543e+06	76794.8	951.541	4.687
neg-4.688_507.27191	255468	138920	727858	371760	414819	458834	274088	329811	341289	20685	605589	2.49494e+06	3.88755e+06	76638.3	113422	954658	289936	154926	325288	464945	233986	528666	286611	324892	959562	183935	878685	306968	275082	351124	364824	1.67823e+06	3.59925e+06	461782	204775	5.43094e+06	2.60928e+06	614971	507.272	4.688
neg-4.688_549.23927	1.31886e+06	745887	6.39962e+06	2.03613e+06	2.41588e+06	2.54968e+06	1.39095e+06	2.04886e+06	2.09495e+06	16152.2	2.84356e+06	4.85843e+08	2.4951e+07	478987	800912	5.30431e+06	1.53955e+06	802298	1.71998e+06	2.20993e+06	754475	3.71669e+06	1.3439e+06	2.01623e+06	5.09154e+07	906374	4.39961e+06	1.63681e+06	1.28281e+06	1.81826e+06	1.60915e+06	1.49358e+07	3.79348e+07	3.58705e+06	1.4137e+06	4.38531e+07	3.72075e+07	4.12423e+06	549.239	4.688
neg-4.689_448.31895	1.0788e+07	7.52365e+06	4.53315e+07	1.77765e+07	1.9654e+07	2.17305e+07	1.278e+07	1.96594e+07	1.82914e+07	66816.7	2.52854e+07	2.07262e+09	2.14562e+08	4.15346e+06	5.63482e+06	4.51807e+07	1.39362e+07	7.2138e+06	1.60604e+07	2.06567e+07	8.78427e+06	3.04465e+07	1.3384e+07	1.69376e+07	1.9544e+08	7.81764e+06	4.23815e+07	1.59345e+07	1.3097e+07	1.70586e+07	1.44113e+07	1.17982e+08	2.66189e+08	2.95747e+07	1.07168e+07	3.43635e+08	2.62979e+08	3.80707e+07	448.319	4.689	digitogenin				C08896
neg-4.689_449.31411	4.72449e+07	3.29688e+07	1.9426e+08	7.48975e+07	8.26071e+07	9.26956e+07	4.73883e+07	7.90261e+07	7.71895e+07	448265	1.07506e+08	1.04094e+10	9.15195e+08	1.72024e+07	2.78928e+07	1.99197e+08	5.84833e+07	3.05058e+07	6.8807e+07	8.95137e+07	3.42681e+07	1.27886e+08	5.68791e+07	7.06981e+07	8.85873e+08	3.27478e+07	1.79336e+08	6.73319e+07	5.53925e+07	6.99028e+07	6.43582e+07	5.02724e+08	1.13902e+09	1.25853e+08	4.94426e+07	1.47652e+09	1.13697e+09	1.58307e+08	449.314	4.689	glycochenodeoxycholic acid	Lipids and lipid-like molecules	Steroids and steroid derivatives	HMDB0000637	C05466	Metabolism|Metabolism|Organismal Systems|Organismal Systems	Lipid metabolism|Lipid metabolism|Digestive system|Digestive system	Primary bile acid biosynthesis|Secondary bile acid biosynthesis|Bile secretion|Cholesterol metabolism	map00120|map00121|map04976|map04979
neg-4.689_547.24509	1.2814e+06	1.02132e+06	6.25725e+06	2.05511e+06	2.39965e+06	2.89365e+06	1.54444e+06	2.29245e+06	2.33874e+06	20726.4	3.21217e+06	5.16064e+08	2.77122e+07	497201	915127	5.53127e+06	1.57879e+06	850070	1.96158e+06	2.50826e+06	764845	3.85392e+06	1.38266e+06	1.98628e+06	5.37042e+07	934432	5.20395e+06	1.92467e+06	1.40965e+06	1.88629e+06	1.6018e+06	1.56717e+07	3.8608e+07	3.95467e+06	1.54408e+06	4.49773e+07	3.84815e+07	4.34746e+06	547.245	4.689
neg-4.689_592.22108	148885	58581.4	447251	91378.9	162528	207987	128627	172963	182563	20348.3	244403	8.89528e+06	2.36293e+06	53297.9	64570.1	448535	137065	65182.7	154163	206563	138138	283046	88338.1	135310	1.48606e+06	72673.9	429334	150015	95202.4	156172	145294	1.10863e+06	2.62482e+06	367443	116579	3.30713e+06	2.58056e+06	364657	592.221	4.689
neg-4.69_534.29194	325181	175156	1.34943e+06	522950	508551	563952	328332	494514	609257	17983.7	685706	5.79568e+06	5.10573e+06	105676	145597	1.34848e+06	375041	202808	427935	554576	236320	867602	401683	494133	2.50223e+06	159404	1.07728e+06	424725	324917	448858	458836	3.18636e+06	6.72678e+06	839883	289324	9.79027e+06	6.75605e+06	1.00051e+06	534.292	4.69
neg-4.691_532.23646	45833.8	58274.6	674593	101202	97184.7	124096	55445.4	122694	208024	38678.2	175582	2.83916e+07	2.06959e+06	35981.1	28285.7	305903	87001.9	39643.6	73900.6	125115	127033	351693	116302	117004	4.57269e+06	35106.4	300242	107939	63035.5	84272.9	65149.9	2.21397e+06	4.78676e+06	250582	70360.2	5.66345e+06	5.59562e+06	323185	532.236	4.691
neg-4.692_518.30537	383774	252142	1.34699e+06	681231	635071	727791	356135	564147	527379	33533	709954	1.2834e+07	6.93516e+06	114899	179373	1.68258e+06	477676	232025	568295	728617	303389	927080	441424	549761	2.44104e+06	311151	1.33716e+06	493927	453511	524804	462643	3.0187e+06	7.22634e+06	961498	347880	1.00181e+07	6.3203e+06	1.26106e+06	518.305	4.692	(6e)-5-hydroxy-4-{[(1r,2s,5s)-2-hydroxy-5-isopropenyl-2-methylcyclopentyl]methyl}-6-[hydroxy(phenyl)methylene]-2,2-bis(3-methyl-2-buten-1-yl)-4-cyclohexene-1,3-dione
neg-4.698_382.27213	586818	68279.1	38221.6	98843.2	53442.6	122192	45226.6	94230.8	40872.9	72294.6	55843.5	1.10614e+06	1.99992e+07	2.84481e+06	61010.7	386632	87710.1	79089.9	75831.3	29982.8	128850	104683	92206	537469	111581	42149.9	151159	30247.2	34515.2	81619	43952	115903	225209	60483.4	32830.6	274103	180364	262084	382.272	4.698	1a,1b-dihomo prostaglandin f2伪
neg-4.702_594.138	2.77562e+07	1.94127e+07	1.34592e+07	4.79191e+07	2.05529e+07	3.32655e+07	1.77942e+07	2.32789e+07	2.07708e+07	3.07752e+07	2.75769e+07	4.84535e+07	1.12995e+08	2.57774e+07	1.82918e+07	9.21007e+07	2.47678e+07	1.30683e+07	2.03131e+07	2.18042e+07	9.80424e+07	1.28143e+07	2.77909e+07	2.29467e+07	9.53251e+06	2.54395e+07	3.06819e+07	2.02825e+07	2.70172e+07	3.97355e+07	1.66296e+07	2.22088e+07	5.87227e+07	3.37378e+07	1.96659e+07	9.80235e+07	3.96117e+07	2.96502e+07	594.138	4.702	maritimetin 6- (6"-p-coumarylglucoside)
neg-4.722_399.20793	16265.7	998065	363032	23970.6	1.67076e+06	1.12594e+06	10725.8	134352	4.68866e+06	2.60344e+06	14406.2	72360.3	58566.6	13985	2.46979e+06	47279.2	30817.8	42303.5	535709	695850	50169.9	178731	18875.8	115024	1.81825e+06	11805.1	16689.6	734768	2.78154e+06	4.71511e+06	4.04584e+06	133236	44867.9	506584	753330	57196.2	24384.3	55566.5	399.208	4.722	mepacrine	Organoheterocyclic compounds	Quinolines and derivatives	HMDB0015235	C07339
neg-4.725_374.96073	1.2598e+06	110536	138178	2.39241e+06	210468	464177	727920	980245	9254.02	122461	1.23919e+06	1.22619e+06	6.43942e+06	717584	75971.5	3.80271e+06	4.10218e+06	266255	382140	336251	5.84325e+06	252180	1.04328e+06	687518	8331.89	875945	1.22104e+06	227078	44806.9	297498	9438.77	755108	2.74435e+06	884075	215240	4.23261e+06	1.20233e+06	895155	374.961	4.725
neg-4.729_424.14775	530470	1.82229e+06	1.35132e+06	86522.4	2.60706e+06	3.36793e+06	356274	1.40267e+06	2.60363e+06	3.40803e+06	55865.3	421029	120408	813068	2.89235e+06	126286	384131	573981	1.72693e+06	2.50143e+06	112486	1.06655e+06	149099	1.39715e+06	1.61823e+06	666354	1.08446e+06	2.3988e+06	2.05334e+06	4.23517e+06	2.60482e+06	1.74078e+06	715896	2.99436e+06	2.17114e+06	286684	600211	907133	424.148	4.729	eprosartan	Benzenoids	Benzene and substituted derivatives	HMDB0015014	C07467
neg-4.729_444.20508	654019	3.37562e+06	1.486e+06	133896	4.69285e+06	5.25805e+06	409206	1.46683e+06	7.1701e+06	7.41076e+06	193265	411936	69399.4	1.13139e+06	6.74953e+06	279368	501968	462974	2.33276e+06	3.11269e+06	333814	1.08394e+06	149945	1.33434e+06	2.77874e+06	678274	1.20481e+06	3.50769e+06	6.31448e+06	1.04299e+07	6.1392e+06	1.44366e+06	898749	4.59688e+06	3.82528e+06	314818	590271	861709	444.205	4.729
neg-4.74_684.16995	5.33894e+06	3.49795e+06	2.96489e+06	8.51332e+06	5.54244e+06	5.4424e+06	3.83138e+06	3.06372e+06	3.67267e+06	3.9724e+06	5.00162e+06	1.00709e+07	2.05832e+07	3.47534e+06	2.74461e+06	1.63401e+07	4.9299e+06	2.4079e+06	2.93824e+06	4.59451e+06	1.96058e+07	2.27232e+06	4.7622e+06	3.96887e+06	1.94609e+06	3.93657e+06	4.23688e+06	4.37636e+06	3.28503e+06	8.98241e+06	3.09291e+06	2.85696e+06	9.70582e+06	5.28493e+06	2.82325e+06	1.40407e+07	7.07755e+06	5.78051e+06	684.17	4.74
neg-4.748_447.29864	2.33428e+06	32657	532299	241965	85806.1	54888.1	565224	1.02153e+06	33860.6	15749.1	1.23343e+06	3.66545e+08	8.40203e+06	166648	83866.1	8.05912e+06	2.66541e+06	830985	43997.8	36284.6	2.96657e+06	2.93456e+06	738372	311369	2.14305e+06	745131	3.98285e+06	153765	52988.3	228811	194966	7.57495e+06	1.46924e+07	181942	77935.6	4.28279e+07	2.10824e+07	552131	447.299	4.748	n-[(3beta,7beta)-3,7-dihydroxy-24-oxochol-5-en-24-yl]glycine
neg-4.748_510.2939	72153.3	8270.4	17379.1	32670.8	11982.2	42457.7	10733.8	30830.1	8424.5	14089.5	18749.4	1.50328e+07	150811	12261	8423.13	323156	73436	28631.7	9614.08	9957.11	96063.8	123004	29390.7	10771.4	88425.8	36273.6	109285	10846.6	10036.9	19749.5	17670.4	362419	485959	16552.8	14374.7	1.45124e+06	748586	28203.8	510.294	4.748	1-(9z-octadecenoyl)-sn-glycero-3-phospho-(1'-sn-glycerol)
neg-4.749_553.13466	20523.3	11800.5	9487.66	33428.4	17096.6	22218.1	15315.3	15506	41379.2	21020.8	20372	85415.6	76697.1	17639.8	12018.4	62100	19844.2	72018.9	13905.7	14566.9	66506.5	9398.81	24817.6	15369.1	3.74931e+06	15350.7	21474.7	15476.2	14321	28540.3	12953.8	20401.2	47353.7	23849.2	13121.3	68974.4	27503.3	19952.6	553.135	4.749
neg-4.752_511.19224	97344.4	417895	197918	45595.2	582211	682037	56159.1	193623	720120	824850	41735.9	63891.6	57370.1	154611	704443	46451.3	75399.4	69116.7	328657	428570	65534.3	140222	23307.4	212833	938485	89577.7	158710	424413	734620	1.24758e+06	674085	226640	155395	606511	414352	51593.5	100820	115615	511.192	4.752	6-deoxy-alpha-l-galactopyranosyl-(1->2)-beta-d-galactopyranosyl-(1->3)-2-acetamido-1,5-anhydro-2-deoxy-d-arabino-hex-1-enitol
neg-4.753_461.33581	154626	918169	571588	1.28918e+06	870222	316328	495018	507707	440162	52757	779739	671689	79116.8	258607	380604	499196	263101	273546	1.52417e+06	562037	52707	428908	146522	2.15549e+06	28113.5	170133	232700	549579	495428	1.22627e+06	453876	179378	443339	3.08486e+06	1.30089e+06	120311	1.2261e+06	513961	461.336	4.753	d-glucosylsphingosine	Lipids and lipid-like molecules	Sphingolipids	HMDB0000596	C03108
neg-4.786_639.33951	17204.4	750318	143957	27316.2	599550	160030	12307.6	13447.8	1.28882e+06	315740	18228.2	39238.7	66614.8	15628.6	678948	59287.1	15374	51582.9	224862	157347	57117.9	441124	20725.3	275323	28091.2	13177.3	17946.3	306191	218848	132220	2.85476e+06	18816.6	83206.4	247468	30573.4	89846.8	24135.4	20166.3	639.34	4.786	1-deoxy-1-{[(7r,17z,20z)-4-hydroxy-7-(hydroxymethyl)-4-oxido-9-oxo-3,5,8-trioxa-4lambda~5~-phosphahexacosa-17,20-dien-1-yl]amino}-beta-d-fructopyranose
neg-4.789_417.30961	66828.5	828581	169056	909703	1.19548e+06	226872	330193	247540	386262	113226	453778	630054	72450.4	150653	432408	317653	155006	96648.4	2.79266e+06	548457	49702.6	134566	67119.9	571998	132854	67062.2	74094	469887	890728	424549	452337	118590	442040	1.72465e+06	1.54177e+06	119171	783485	396843	417.31	4.789
neg-4.79_514.29689	35097.2	21586.4	23202.2	57163.8	32615.6	44564.7	53262.2	32764.8	24573.7	41378.7	35822.6	250809	185166	31733.9	24282.1	116951	33081	16619.3	39106.5	28488	112250	19100.5	119586	29507.9	5.69111e+06	30526.9	42612.9	30435.3	26222.6	101484	40894.3	63685.7	200537	50476.2	27664.2	176569	91198.2	66048.3	514.297	4.79	eurysterol a sulfonic acid
neg-4.791_228.20895	281015	3.78904e+06	727631	4.00872e+06	5.17056e+06	1.21852e+06	1.46568e+06	1.06125e+06	1.71553e+06	468717	2.0722e+06	3.26969e+06	432332	733416	1.71138e+06	1.73258e+06	677530	460764	1.43696e+07	2.54031e+06	186354	608188	276928	2.57908e+06	695275	290505	382639	2.20977e+06	4.29245e+06	1.99352e+06	1.88677e+06	591819	2.23359e+06	7.90813e+06	6.83353e+06	643240	3.51663e+06	1.89044e+06	228.209	4.791	myristic acid	Lipids and lipid-like molecules	Fatty Acyls	HMDB0000806	C06424	Metabolism|Metabolism	Lipid metabolism|Global and overview maps	Fatty acid biosynthesis|Metabolic pathways	map00061|map01100
neg-4.801_727.39193	17647.2	554554	84181.3	28742.6	569170	421874	12557	22523.1	1.216e+06	119777	18012	39635.8	77859	15956.1	787404	58804.2	16633.5	14457.5	326666	154160	56440.3	156377	26940.7	238406	27758	15349.3	21426.2	178167	243599	221882	1.90495e+06	21027.5	82219.3	99931.6	51300.3	77332.9	27591.7	24692.9	727.392	4.801
neg-4.803_447.24489	20873.8	11351.8	10374.5	27504.5	19465.2	78530.7	19365.3	24449.7	16088.1	18519.6	17236.1	913861	74505.3	15268.8	11683.4	56271.3	54727.5	16849.2	38343.4	13707.1	53757.7	30401.6	25780.3	34014.9	691162	21422.8	20503.3	32682.8	12544.8	138303	58882.3	20121.8	78677.7	57630.5	13310.7	74001.8	26403.2	23629.2	447.245	4.803
neg-4.811_448.14182	7.55522e+06	4.07911e+06	3.99286e+06	1.38398e+07	7.15357e+06	8.76263e+06	5.78508e+06	6.32585e+06	5.17891e+06	7.84826e+06	7.39313e+06	1.57694e+07	3.12388e+07	7.87463e+06	5.0609e+06	2.86887e+07	1.09331e+07	3.34147e+06	5.74183e+06	6.43748e+06	3.13332e+07	3.66726e+06	1.11253e+07	5.69577e+06	3.60592e+06	7.2542e+06	8.53503e+06	7.53453e+06	7.06393e+06	1.63898e+07	5.40635e+06	9.36607e+06	2.31772e+07	1.14809e+07	6.37268e+06	3.1903e+07	1.32508e+07	8.81899e+06	448.142	4.811
neg-4.811_726.32681	22717.3	16581.7	12341.7	108804	59714.7	73368.1	124625	100986	15905.8	24913.4	85345.1	249222	1.65544e+06	35501.4	35839.6	994268	21412.3	10757.2	26500.2	72672.2	72317.4	11866.2	173845	39763.7	61968.6	36667	273892	34160.1	29822.9	132106	23261.3	342676	7.42551e+06	117280	93983.3	570099	172436	635059	726.327	4.811
neg-4.812_663.33954	17019.2	1.14931e+06	427505	27719.6	803234	262522	13229.7	36351.9	3.12096e+06	936677	17404.4	38225.1	75088	16437.9	997959	56872.4	16041.5	43170.9	383556	367288	54178.2	544281	34588.7	356383	125817	14803	20663.6	528721	470110	327334	3.71377e+06	20333.1	74128.7	341347	72740.2	62283.1	29872.6	23814.1	663.34	4.812	o-(hydroxy{(2r)-2-{[(5e)-4-hydroxy-7-oxo-5-heptenoyl]oxy}-3-[(9z)-9-octadecenoyloxy]propoxy}phosphoryl)-l-serine
neg-4.836_222.1618	1.58109e+06	347787	292942	824540	512092	584192	399306	481707	1.10442e+06	1.00591e+06	726847	4.28184e+06	6.41579e+06	520207	328333	1.58174e+06	742784	869849	419984	408293	5.25211e+06	258497	929073	411861	450980	816420	648484	857037	441921	962498	427405	1.07306e+06	2.41734e+06	652550	526865	2.09512e+06	761277	513150	222.162	4.836	rishitin	Organic oxygen compounds	Organooxygen compounds	HMDB0035593	C09715
neg-4.836_237.11265	2.13169e+06	513044	431050	1.31188e+06	880996	907137	770401	729093	1.74678e+06	1.58455e+06	1.01931e+06	7.46817e+06	1.02579e+07	878450	654444	2.76417e+06	1.13749e+06	1.55712e+06	732104	671471	8.58951e+06	408526	1.76649e+06	779922	800295	1.48443e+06	1.06335e+06	1.3032e+06	693573	1.48901e+06	710031	1.54009e+06	4.07889e+06	942255	1.03429e+06	3.6614e+06	1.35235e+06	979454	237.113	4.836
neg-4.836_294.18335	1.61359e+07	3.70898e+06	3.20533e+06	1.00612e+07	6.07325e+06	7.18107e+06	5.38667e+06	5.79002e+06	1.17882e+07	9.90274e+06	6.62473e+06	5.00884e+07	7.28586e+07	6.30256e+06	3.61073e+06	1.95537e+07	8.61404e+06	9.88324e+06	5.48369e+06	4.92799e+06	5.65202e+07	3.14839e+06	1.08284e+07	6.04258e+06	5.44324e+06	8.92709e+06	9.19476e+06	8.94258e+06	6.13256e+06	1.08056e+07	4.66625e+06	1.2498e+07	2.77456e+07	7.77471e+06	6.20435e+06	2.35208e+07	9.11153e+06	8.02805e+06	294.183	4.836	[6]-gingerol	Benzenoids	Phenols	HMDB0005783	C10462	Metabolism|Metabolism	Biosynthesis of other secondary metabolites|Global and overview maps	Stilbenoid, diarylheptanoid and gingerol biosynthesis|Biosynthesis of secondary metabolites	map00945|map01110
neg-4.852_555.35628	17864.8	10539.6	8023.21	27587.1	15848.3	17923.7	11784.2	62084.4	11166.7	18131.5	16545.5	38330.3	70146.9	26737.6	20349	52259.8	16405.7	28268.1	12975.6	12595.7	60864.7	26498.8	22078	63873.8	978422	14745.4	18130.8	46939.8	13429.1	27083	11542.2	17866.2	42700.2	26741.4	55658.3	53870.2	22143	18184.2	555.356	4.852	n-[(3alpha,5beta,7alpha,12alpha)-3,7,12-trihydroxy-24-oxocholan-24-yl]-l-phenylalanine
neg-4.883_485.31203	41499.7	485471	989722	26803.3	257192	138729	60335.1	395018	277736	122759	26763.1	58980.5	62763.6	55257.5	685472	49053.1	97891.8	446539	456628	255792	53755.7	378136	19536.9	199803	741039	17529.8	19977.5	308702	415543	705063	1.28534e+06	117717	35863.2	73522.1	115049	56783	20908.4	15773.5	485.312	4.883
neg-4.885_425.25453	15094	934757	1.66182e+06	25559.5	7.90077e+06	1.06341e+07	12702.1	166139	7.28438e+06	159316	14292.6	28858.6	57785.1	14026.8	3.64699e+06	46776.9	82963.2	357974	515354	4.75308e+06	51261.2	317681	18630.3	255955	104392	35231.7	19050.5	2.01737e+06	778596	113240	5.9439e+06	337171	38420.5	140544	234718	54148.1	19938.2	397084	425.255	4.885	1-myristoyl-2-hydroxy-sn-glycero-3-pe
neg-4.887_328.09483	6.67227e+06	4.55163e+06	3.72818e+06	1.11808e+07	6.36054e+06	8.2903e+06	4.66965e+06	4.58438e+06	4.09652e+06	6.61699e+06	5.97674e+06	1.25334e+07	2.27684e+07	6.24934e+06	4.36826e+06	2.50734e+07	6.34762e+06	2.19059e+06	5.45935e+06	4.9517e+06	2.52772e+07	2.24722e+06	8.33322e+06	4.56084e+06	2.8799e+06	4.96909e+06	6.70724e+06	4.84805e+06	5.31442e+06	1.08866e+07	3.35689e+06	5.40851e+06	1.49206e+07	7.31808e+06	4.41811e+06	2.17258e+07	6.69968e+06	6.2981e+06	328.095	4.887	6,3'-dihydroxy-4,4'-dimethoxy-5-methylaurone
neg-4.887_428.32854	13881.5	8138.92	6944.73	23506.2	12878.1	16541.9	9909.08	16868.6	8871.43	14547.8	13144.5	26540.3	53143	12900	8330.78	43019.1	13757.4	6097.98	10138.9	10239.7	47143.2	6540.22	17133.7	25512.9	2.15252e+06	10387.4	17520.1	12197.2	10454.2	20991.7	10451.7	13837.8	31451.7	41736.7	9245.43	49798.2	18336.5	13833.2	428.329	4.887	nandrolone decanoate	Lipids and lipid-like molecules	Steroids and steroid derivatives	HMDB0015694	C08154
neg-4.887_455.34766	28474.5	16695	14245.4	48217.4	26416.2	33931.7	20326.1	38680	18197.6	29841.4	26962.7	54441	109010	26461.2	17088.6	88243.4	28220	12508.5	61811	21004.4	96703	13415.7	35145.6	52333.6	2.66915e+06	21307.3	35938.3	25019.6	21444.2	43059.4	21439.2	28384.9	64515.5	85612.9	44034.3	102149	37612.9	28375.5	455.348	4.887
neg-4.887_518.34309	13121.8	7693.53	6564.68	22219.9	11433.7	15636.6	9366.81	15945.4	8385.95	13751.7	12425.1	25087.9	50234.8	12194	7874.89	40664.9	13004.5	5764.27	9584.06	9679.39	44563.4	6182.32	16196	24116.7	1.93751e+06	9818.99	16561.3	11529.7	9882.08	19842.9	9879.74	13080.5	29730.5	39452.7	8739.48	47073	17333.1	13076.2	518.343	4.887	3-({3-[(6-deoxy-alpha-l-mannopyranosyl)oxy]undecanoyl}oxy)decanoic acid
neg-4.902_336.23038	4.25604e+06	166845	51004.9	2.44054e+07	3.31746e+06	810826	1.85282e+07	131129	311799	140696	499442	3.156e+06	7.83331e+06	2.73345e+06	120360	3.06494e+07	1.18296e+07	77058.6	506998	424240	1.0558e+07	56680	2.08889e+06	325220	55796.3	1.97518e+06	4.68254e+06	2.60738e+06	328832	437355	373949	1.50222e+07	2.80601e+06	1.21422e+06	452971	1.0395e+07	2.58955e+06	3.49102e+07	336.23	4.902	12-epileukotriene b4
neg-4.905_428.1873	28974.7	13117.4	10601	50720.2	20522.3	25802	33711.3	25141.5	14137.4	22535	20946.8	65496.1	89000.8	19651.3	13275.8	81551.5	20530.9	9924.88	16592.3	16248.5	75126.9	19079.7	31862.8	24751.8	1.18959e+06	16739.6	27919.8	19437.3	17113.1	43745	16655.7	22360.3	82772.7	44852.1	14814.1	88359.5	80184.1	35414.8	428.187	4.905
neg-4.906_208.1462	5.99909e+06	3.11351e+06	2.65081e+06	8.40013e+06	4.65977e+06	6.4191e+06	3.70864e+06	4.18963e+06	3.44032e+06	5.75098e+06	4.9672e+06	1.0692e+07	1.9966e+07	5.29431e+06	3.31383e+06	1.86434e+07	4.59098e+06	2.39024e+06	3.69732e+06	3.7826e+06	1.99862e+07	2.32265e+06	7.16906e+06	3.43677e+06	2.1681e+06	4.47994e+06	5.55509e+06	4.3402e+06	4.55672e+06	8.03757e+06	3.61182e+06	5.39565e+06	1.39633e+07	6.4796e+06	3.28124e+06	1.86499e+07	7.44281e+06	5.13512e+06	208.146	4.906	exo-1,7,7-trimethylbicyclo(2.2.1)hept-2-yl acrylate
neg-4.908_513.30678	57792.8	1.58523e+06	1.18295e+06	26408.5	1.76817e+06	1.11591e+06	70398.1	589367	2.08758e+06	468964	128775	211012	55433.4	121639	1.40288e+06	142025	261566	1.00942e+06	1.1556e+06	1.46592e+06	51729.6	843831	20151.8	547989	119882	124288	26124.4	908808	831060	1.24932e+06	2.83356e+06	16051.7	204476	202290	598191	463136	187853	171813	513.307	4.908	o-(hydroxy{(2r)-2-hydroxy-3-[(2-methoxy-13-methylpentadecyl)oxy]propoxy}phosphoryl)-l-serine
neg-4.909_360.23048	173843	46922.9	62429.9	2.32935e+06	55065.6	35173.1	456276	26222.3	14041.9	16423.7	71544.5	1.99514e+06	915970	425767	24561.7	1.967e+06	1.69642e+06	11969.9	30477.8	15015.1	918538	45561.9	260213	100783	10026.7	64687.8	236652	560246	26948.3	172294	16523.3	1.03149e+06	1.60919e+06	98139	59081	1.85465e+06	1.20719e+06	8.73327e+06	360.23	4.909	iloprost
neg-4.919_497.31216	48604.3	453870	926001	27269.5	209840	174068	12391.1	454475	1.47786e+06	2.63247e+06	197287	83332	102749	131710	5.46112e+06	235091	237751	1.53646e+06	1.43662e+06	400851	52482	390772	20758.6	210826	1.37207e+06	12307.2	27324	657644	603105	5.80131e+06	1.96967e+06	587429	39184.4	88009.7	267909	52588.1	62442.2	36634	497.312	4.919
neg-4.924_463.33052	17453.7	9466.82	50989.4	23799.2	13372.6	77415.2	62474.3	71917.9	38110	15904.5	34244	3.33348e+06	127569	13442.5	46860.6	97810.4	23155.8	13520.2	20923.2	56745.8	51347	50662.3	93904.6	47789.9	1.97062e+06	33710.6	76401.1	19183.8	12014.5	134867	40879.9	112973	498851	60361.1	23776.1	189042	124857	90668.1	463.331	4.924	3-hydroxyarachidonoylcarnitine
neg-4.938_466.32945	64937.5	81851.3	238583	130888	99533.6	369286	361929	401322	209069	121849	134785	1.54308e+07	796631	55097.1	175450	521488	85701.7	78752.6	161297	313374	89305.7	249938	335090	183394	3.06629e+06	132494	275858	97799.5	98848.1	756421	187882	503905	2.06537e+06	259578	140243	861385	558100	415194	466.329	4.938	varanic acid
neg-4.95_336.23037	4.21321e+06	201556	106026	2.19593e+07	1.31655e+06	478094	2.56157e+07	233838	649001	188395	1.40534e+06	9.63157e+06	2.31603e+07	6.32445e+06	106282	6.07831e+07	2.74689e+07	168007	189770	498141	5.22541e+07	133075	1.49145e+06	1.36775e+06	70640.6	994609	1.69732e+06	510620	189773	353649	183514	2.15895e+06	7.87292e+06	285687	579352	1.46715e+07	9.08992e+06	8.34176e+07	336.23	4.95	12-epileukotriene b4
neg-4.95_404.21782	201977	8641.02	7638.06	973028	59423.8	17012.8	1.01903e+06	14937.9	20238.6	16679.1	46112	383023	604070	153359	9260.11	2.18981e+06	806387	8704.86	11377.7	39291.1	2.02137e+06	11238.2	43215	30163.5	10530.7	35069.6	65119.5	23109.3	11698.8	22925.1	11120.6	97774.5	295652	18634.2	17907.9	561663	349068	3.18738e+06	404.218	4.95	hydrocortisone acetate				C02821
neg-4.958_475.27006	37353.1	357492	300583	26922.5	92642.5	416948	23107.9	80744.2	1.64685e+06	411991	39892.9	42558.2	61633.7	144375	389459	49736.9	56592.7	382400	177185	328295	56963.5	545606	88867.8	75924.4	145184	31551.2	34043.8	154126	147173	46406.2	1.47814e+06	36827.7	39354.7	36865.6	207623	51571.9	28955.8	31723.4	475.27	4.958	(2r)-1-{[(2-aminoethoxy)(hydroxy)phosphoryl]oxy}-3-hydroxy-2-propanyl (9z,12z,15z)-9,12,15-octadecatrienoate
neg-4.963_507.35603	14107.2	10157.9	69274.4	22783.4	31929.1	102703	11315.5	37517.2	9300.09	14217.5	51811	2.6412e+07	349660	12692.3	35736.4	123237	30679.6	6207.53	71316.6	49501.6	48205.7	22570.4	18292.1	44463.7	4.1053e+06	10660.8	156930	11319.6	39383.8	21140.2	39608.5	240320	762190	31325.4	27778.3	1.18726e+06	667144	21050.9	507.356	4.963
neg-4.975_509.17628	31397.1	18664.2	15366.7	50707	28364.9	37114.1	25183.9	23465.3	22349.2	32133.6	30537.3	65428.1	116083	28248.1	20937.1	95063.8	29892.4	14797.5	23152.5	22181.6	107287	15106.3	40711.2	24622.7	1.92741e+06	24127.4	32334.2	25197.6	23185	48797.1	30810.6	31385.9	74122.2	38595.5	20931.5	97132.6	40495.3	43215.9	509.176	4.975
neg-4.975_577.2115	21698.9	12899	10620.1	35044.1	19603.3	25649.9	17404.8	16217.1	15445.8	22207.8	21104.7	44829	77610.3	19522.5	14469.8	64509.6	20658.9	10226.7	16000.9	15276.7	69799.3	10025.4	28135.9	17017	1.48548e+06	16674.7	22346.5	17414.3	16023.4	32613.5	21293.5	21691.1	51226.6	26673.8	14074.6	66839.8	27489	23535.7	577.212	4.975
neg-4.978_563.32267	112303	955998	350982	143547	189648	2.16596e+06	41516.2	153791	3.34681e+06	421798	194057	222671	122538	111007	987398	97426.8	157664	624377	791547	716541	53507	319110	224571	263443	54965.4	66911.3	139563	266621	376858	365029	2.61591e+06	147321	309191	103583	359905	333512	287722	97728.1	563.323	4.978	(2r)-3-{[(2-aminoethoxy)(hydroxy)phosphoryl]oxy}-2-[(4-oxobutanoyl)oxy]propyl (9z)-9-octadecenoate
neg-4.98_398.21291	2.77495e+06	360999	132319	1.17415e+06	287430	441801	199065	452111	195922	281393	571082	805830	5.01097e+06	307182	164672	1.41528e+06	560463	428441	223739	648197	72011.5	193771	270315	427492	2.84561e+06	356035	2.08474e+06	278017	122388	210672	240360	1.23343e+06	1.30228e+07	943969	593280	2.70289e+06	2.12621e+06	927174	398.213	4.98	sunitinib	Organoheterocyclic compounds	Indoles and derivatives	HMDB0015397
neg-4.984_499.27024	104758	982113	1.31789e+06	48900.2	258958	932183	41229.8	182296	9.86758e+06	1.86414e+06	118679	187965	113464	1.20688e+06	1.41217e+06	100012	921793	2.56453e+06	595038	842620	117612	863772	195007	255176	1.59753e+06	176568	61581	2.04509e+06	436849	313544	5.63237e+06	301986	105756	197956	431706	44960.7	62576.3	47561.9	499.27	4.984	(2r)-1-{[(2-aminoethoxy)(hydroxy)phosphoryl]oxy}-3-hydroxy-2-propanyl (5z,8z,11z,14z,17z)-5,8,11,14,17-icosapentaenoate
neg-4.992_425.25456	129593	8.8967e+06	4.24039e+06	69791	1.42022e+07	2.44204e+07	75625.8	1.19565e+06	6.43401e+06	432030	69086.1	124211	115557	157170	2.22587e+07	170245	473449	2.58474e+06	3.8241e+06	5.14685e+06	155073	2.61265e+06	48216.4	2.39255e+06	158620	166680	77794.5	1.66333e+07	6.47607e+06	944891	5.42068e+07	2.29308e+06	265902	1.04021e+06	791395	179576	109156	2.3422e+06	425.255	4.992	1-myristoyl-2-hydroxy-sn-glycero-3-pe
neg-4.992_493.24266	15396.1	264956	116527	25143.1	429143	757745	12142.8	49554.6	186372	16742.5	14825.7	31210.9	54637.8	13675.3	689491	48796.4	14524.6	92512.7	110007	166061	51841.3	71185	19213.2	67115	11643.6	12210	16597.2	564872	222268	45212.9	1.67132e+06	54730.5	37126.8	43604.4	31409.5	48585.9	21495.5	62819.4	493.243	4.992
neg-4.993_427.26066	15726.8	243805	105160	25272.8	350507	670135	12403.6	29175.4	176708	17102.2	15144.2	31881.3	55811.4	13969.1	638768	49844.5	14836.6	59374.2	112713	138926	52954.8	67949.9	19625.9	62937.5	11893.7	12472.3	16953.7	488363	166413	25585.6	1.51601e+06	67987.2	37924.3	26948	31868.6	49629.5	21957.2	58996.3	427.261	4.993
neg-4.994_528.31648	172416	452762	668196	121569	214600	429996	260715	350093	772036	288555	230212	243742	53724.6	235440	962847	198467	127587	400994	467108	685121	68535.9	385818	92871.8	337633	31611.5	107840	115374	389211	728171	740611	965910	208013	430957	505236	559277	93862.3	290234	262761	528.316	4.994
neg-4.999_406.23363	16883.1	27280.9	9039.55	586319	24097	20890.7	473100	13429.3	55838.3	39527.8	42962.8	32871.7	210257	14740.9	17734.5	361311	65321.1	10412.4	13228.2	37805.1	56848.3	18262.9	21068.9	38041.2	14469.1	25244.9	17389.3	23877.3	16358.9	77195.2	17342.6	17366.3	39985.4	20243.5	218108	53278.4	23571.6	1.57283e+06	406.234	4.999	diginatigenin
neg-5.003_587.32277	62093.3	427853	447954	64059.8	58860.7	1.85894e+06	38745.2	60137.7	2.54015e+06	572993	142326	202642	58856.8	272060	603051	158087	826625	436099	356314	509178	73058.5	109367	203965	174018	92326.4	91206.8	59701.6	422489	164469	579800	1.49632e+06	316170	262827	76157.2	96312.8	269209	79139.2	84410.5	587.323	5.003	retaspimycin
neg-5.015_476.23796	39766.8	78587.4	73202.3	313531	52302	43364	2.13174e+06	156553	133731	132214	456922	458373	192168	30761.8	506512	687126	282922	387055	27425.9	38469.3	105554	204355	366997	100664	214584	179015	236001	309890	28855.9	222769	89469	342109	668587	74368.4	173711	686998	627400	1.82465e+06	476.238	5.015
neg-5.023_703.3921	16272	369484	65195.8	24147.6	276499	144005	11551.7	93751.4	357685	56695.8	14371.7	30492.8	56488.2	14931.5	597668	48998	14555	13893.8	344212	33054.7	51216.2	156823	20281.1	148141	6658.77	12551.5	15907.7	222732	282816	154573	1.06608e+06	15684	39410.5	79781.3	23408	50807.7	21416.7	17511.9	703.392	5.023
neg-5.032_375.25242	6.93953e+06	3.61839e+06	3.16863e+06	1.03782e+07	6.51388e+06	7.45369e+06	4.12824e+06	4.7459e+06	4.00345e+06	6.5103e+06	5.34727e+06	9.94099e+06	2.50224e+07	5.60027e+06	3.71242e+06	2.28957e+07	7.08756e+06	2.67567e+06	3.77052e+06	4.43894e+06	2.79797e+07	2.59561e+06	7.92099e+06	4.66732e+06	2.43061e+06	6.47673e+06	6.47902e+06	4.4539e+06	4.83519e+06	8.94701e+06	3.81982e+06	3.15875e+06	1.34514e+07	7.69094e+06	3.22277e+06	2.13467e+07	8.43171e+06	6.13307e+06	375.252	5.032
neg-5.043_431.34746	14368.7	10031.3	6990.78	22586	14683.3	15507.1	10593.9	11608.3	10202.2	14975.4	14216.7	27834.7	51498.6	12472.5	10540	43791.7	12938.5	7543.6	15064.1	12144.5	45791	6796.28	17187.6	11664.2	1.1858e+06	10998.9	14805.5	12529.9	11997.1	24733.5	12036.6	14662.7	35222.9	18406.9	13142.1	45245.5	19234.5	17234.6	431.347	5.043
neg-5.046_423.33508	422266	1.18912e+07	2.43455e+06	3.88621e+06	9.14511e+06	3.06404e+06	2.54098e+06	5.55615e+06	5.91556e+06	609551	1.90628e+06	2.6155e+06	917251	1.28461e+06	7.54495e+06	1.91897e+06	943641	1.67589e+06	3.09227e+07	8.48101e+06	173312	2.36491e+06	1.26908e+06	4.31072e+06	5.28806e+06	479462	803310	4.94128e+06	1.04342e+07	1.2498e+07	5.13223e+06	1.36391e+06	3.81132e+06	9.38841e+06	2.05753e+07	784820	3.89441e+06	1.61154e+06	423.335	5.046	linoleyl carnitine	Lipids and lipid-like molecules	Fatty Acyls	HMDB0006469
neg-5.047_425.35106	57602.2	1.48983e+06	289230	434875	1.11628e+06	361285	316197	691620	748476	53397.3	206494	311520	158824	151540	985613	209362	105470	248615	3.83336e+06	1.06865e+06	48825.2	300253	146854	577977	645705	71554	99360.4	634301	1.32022e+06	1.41334e+06	604614	206250	422601	1.21936e+06	2.62478e+06	111208	449176	208930	425.351	5.047	mfcd22416941
neg-5.047_503.36171	15356.2	10720.7	7471.21	24138.2	15692.4	16572.9	11322	12406.1	10903.4	16004.5	15193.7	29747.7	55037.8	13329.7	11264.4	45953.9	13827.7	8062.02	16099.3	12979.1	48937.9	7955.09	19054.9	12465.8	1.17759e+06	11754.7	16168.7	13753.7	12821.6	26433.3	12863.8	15670.4	36360.6	19671.9	14045.3	47353.1	20556.3	18419	503.362	5.047
neg-5.049_145.11016	132628	3.41595e+06	706314	885407	2.42389e+06	843880	673225	1.41348e+06	1.34988e+06	199211	445727	688650	315022	336515	2.15311e+06	578474	271593	480908	7.87934e+06	2.47191e+06	89582.8	715476	327442	1.14461e+06	1.68886e+06	152149	262737	1.27545e+06	2.81623e+06	3.05148e+06	1.2624e+06	442997	1.12725e+06	2.69007e+06	5.54053e+06	234120	1.05047e+06	404330	145.11	5.049	3-dehydroxycarnitine	Lipids and lipid-like molecules	Fatty Acyls	HMDB0001161	C01181	Metabolism|Metabolism|Environmental Information Processing	Amino acid metabolism|Global and overview maps|Membrane transport	Lysine degradation|Metabolic pathways|ABC transporters	map00310|map01100|map02010
neg-5.049_280.24029	959772	2.79664e+07	5.477e+06	8.28646e+06	2.13931e+07	7.51155e+06	5.60658e+06	1.19421e+07	1.34063e+07	1.54475e+06	4.28714e+06	6.01324e+06	2.55474e+06	3.25861e+06	1.86581e+07	4.59156e+06	2.53139e+06	4.11945e+06	6.73259e+07	1.99168e+07	721414	6.10484e+06	2.88753e+06	1.0525e+07	1.30964e+07	1.13799e+06	1.91016e+06	1.15466e+07	2.36522e+07	2.74321e+07	1.12777e+07	3.72192e+06	9.17213e+06	2.36305e+07	4.66304e+07	1.95838e+06	8.6362e+06	3.98475e+06	280.24	5.049	linoleic acid	Lipids and lipid-like molecules	Fatty Acyls	HMDB0000673	C01595	Metabolism|Metabolism|Metabolism|Metabolism	Lipid metabolism|Lipid metabolism|Chemical structure transformation maps|Global and overview maps	Linoleic acid metabolism|Biosynthesis of unsaturated fatty acids|Biosynthesis of plant secondary metabolites|Metabolic pathways	map00591|map01040|map01060|map01100
neg-5.05_464.3733	14679	10759.9	7498.53	24226.5	15749.8	17190.4	11363.4	12451.5	10943.2	16063.1	15249.2	29856.4	53245.8	13378.4	11305.6	46121.9	14252.7	8091.5	16158.2	13026.5	48255.9	7984.17	19124.6	12511.4	1.4019e+06	11797.7	16227.8	13804	12868.5	26529.9	12910.9	15727.7	36493.5	19361.1	14096.6	47526.3	20631.5	17657.3	464.373	5.05
neg-5.05_469.34045	302334	9.33451e+06	1.83062e+06	2.95848e+06	6.81076e+06	2.23587e+06	1.86493e+06	4.20497e+06	4.47418e+06	477296	1.42853e+06	1.94226e+06	724751	972184	5.71356e+06	1.43511e+06	696208	1.21922e+06	2.40711e+07	6.41809e+06	121102	1.74411e+06	969924	3.25993e+06	3.86568e+06	367515	645389	3.58323e+06	7.71787e+06	9.56082e+06	3.85983e+06	964638	2.73331e+06	7.00201e+06	1.60335e+07	622346	2.94063e+06	1.20989e+06	469.34	5.05
neg-5.051_537.32796	73909.3	1.58114e+06	376601	591135	1.42228e+06	506412	445082	854045	854459	80668.8	315420	401304	104153	223801	1.06967e+06	338459	155488	286126	3.80483e+06	1.24121e+06	48757.2	371874	184847	642007	737278	72579.9	128660	759197	1.45293e+06	1.8061e+06	774120	229843	615405	1.39309e+06	2.5563e+06	117554	582173	231141	537.328	5.051
neg-5.055_742.15448	3.5645e+06	1.27735e+06	1.48315e+06	4.92074e+06	2.73163e+06	3.97885e+06	2.14315e+06	2.85686e+06	1.87392e+06	3.51496e+06	2.41377e+06	6.51517e+06	1.30347e+07	2.07821e+06	1.28859e+06	9.20121e+06	2.99768e+06	1.56541e+06	2.61283e+06	2.01063e+06	1.04044e+07	1.12698e+06	3.95503e+06	2.74452e+06	998826	2.14272e+06	3.57445e+06	1.72522e+06	2.85343e+06	4.52467e+06	1.79902e+06	3.12527e+06	6.93159e+06	2.67859e+06	1.80555e+06	1.23747e+07	3.72327e+06	3.70681e+06	742.154	5.055
neg-5.065_499.27044	411177	4.89966e+06	5.15894e+06	200915	291698	2.02094e+06	151403	1.21525e+06	1.43918e+07	1.24001e+06	802876	1.13702e+06	532941	1.48373e+06	6.6146e+06	533694	5.22888e+06	2.0665e+07	1.07553e+06	612693	257515	6.19002e+06	564962	1.44978e+06	427696	688894	236547	1.65732e+07	1.48029e+06	2.08696e+06	3.8799e+07	1.48225e+06	349903	744860	485886	166258	438893	158741	499.27	5.065	(2r)-1-{[(2-aminoethoxy)(hydroxy)phosphoryl]oxy}-3-hydroxy-2-propanyl (5z,8z,11z,14z,17z)-5,8,11,14,17-icosapentaenoate
neg-5.087_336.23038	4.28116e+06	55749.6	279565	1.95201e+07	1.05244e+06	1.4859e+06	1.32609e+07	63603.1	517225	97604.4	715188	4.03378e+06	1.47942e+07	1.5445e+06	43128.4	2.89129e+07	1.29181e+07	252973	869367	256144	1.25028e+07	33285.4	2.2256e+06	556297	56499.7	1.52029e+06	3.70113e+06	1.89426e+06	247146	285000	2.12774e+06	5.30882e+06	9.35894e+06	450370	1.03648e+06	1.05957e+07	3.7431e+06	3.01434e+07	336.23	5.087	12-epileukotriene b4
neg-5.107_240.13619	3.34817e+06	1.7145e+06	1.64634e+06	5.72317e+06	2.7239e+06	3.56481e+06	2.26495e+06	2.38844e+06	1.89298e+06	3.34392e+06	2.85559e+06	7.93474e+06	1.21596e+07	3.00935e+06	2.30436e+06	1.20449e+07	2.91614e+06	1.54125e+06	2.61326e+06	2.69428e+06	1.27683e+07	1.55975e+06	4.6628e+06	2.45103e+06	1.29224e+06	2.33879e+06	3.18945e+06	2.49913e+06	2.46429e+06	5.23596e+06	1.75058e+06	3.04132e+06	7.72981e+06	4.53247e+06	2.47335e+06	1.07056e+07	4.3753e+06	3.05242e+06	240.136	5.107	(2s,4e,6e,8s,9r)-9-hydroxy-2,8-dimethyl-3-oxo-4,6-undecadienoic acid
neg-5.112_334.21469	6.38681e+06	92650.6	38020.4	849421	178433	137113	759090	76849.6	85857.1	18271.9	219078	4.37909e+06	3.19289e+07	6.36699e+06	35843.1	1.61397e+07	3.80997e+06	35476.5	144918	75415.4	3.15618e+06	181586	2.95205e+06	305594	29893.4	1.35608e+06	4.34858e+06	132900	102666	276169	59302.6	4.40868e+06	1.12323e+07	246972	261131	1.17868e+07	4.16826e+06	2.20083e+06	334.215	5.112	12-oxo leukotriene b4
neg-5.114_641.35506	18997.7	1.7485e+06	333397	29020.7	1.32514e+06	409720	13098.1	55151.5	2.5032e+06	615946	18127.4	35399.4	66732.1	17204.6	1.54902e+06	58301.2	18459	73486.3	872692	344338	60261.6	685132	24525.8	808282	87223.4	15134.3	18819.9	540916	655655	529890	5.06055e+06	19054.3	45501	551736	109984	59235.6	23684.7	17998.2	641.355	5.114
neg-5.119_786.18064	6.34627e+06	3.19026e+06	3.00667e+06	6.56143e+06	5.91295e+06	6.22879e+06	3.38475e+06	3.19022e+06	3.0003e+06	5.05889e+06	3.61479e+06	1.03512e+07	2.02075e+07	5.88224e+06	2.91896e+06	1.86339e+07	5.76385e+06	2.76393e+06	4.19547e+06	3.32626e+06	1.77033e+07	2.16473e+06	6.82194e+06	4.01447e+06	2.44738e+06	3.49473e+06	5.81642e+06	3.78577e+06	3.40759e+06	8.08485e+06	3.9189e+06	5.45488e+06	1.12608e+07	6.0241e+06	2.78277e+06	2.12143e+07	6.78597e+06	5.18972e+06	786.181	5.119
neg-5.131_294.18337	1.29196e+06	587309	478366	1.66768e+06	924076	1.28969e+06	748080	861104	1.49064e+06	1.77871e+06	996102	3.16521e+06	4.44845e+06	1.07305e+06	725867	4.19399e+06	1.57884e+06	845364	792045	986010	4.01013e+06	728146	1.37483e+06	792682	480148	1.0281e+06	1.57217e+06	1.36552e+06	1.21839e+06	1.84944e+06	712326	1.23283e+06	3.70418e+06	1.86761e+06	783044	4.24339e+06	1.45165e+06	1.79979e+06	294.183	5.131	[6]-gingerol	Benzenoids	Phenols	HMDB0005783	C10462	Metabolism|Metabolism	Biosynthesis of other secondary metabolites|Global and overview maps	Stilbenoid, diarylheptanoid and gingerol biosynthesis|Biosynthesis of secondary metabolites	map00945|map01110
neg-5.132_342.11024	1.37897e+06	1.15391e+06	919925	2.88209e+06	1.39371e+06	1.88451e+06	1.30397e+06	1.84521e+06	1.29703e+06	2.75843e+06	1.41276e+06	3.86779e+06	7.69906e+06	1.48092e+06	1.02709e+06	6.34675e+06	1.7207e+06	905910	1.33423e+06	1.52791e+06	5.70659e+06	909815	1.99663e+06	1.17609e+06	644724	1.5129e+06	1.55118e+06	1.24807e+06	1.54201e+06	3.36211e+06	1.05389e+06	1.40698e+06	4.83355e+06	1.97267e+06	991848	7.50511e+06	2.15864e+06	1.54969e+06	342.11	5.132	rengasin trimethyl ether
neg-5.132_729.40784	19456.9	651651	95452	32299.4	719344	262678	13984.6	33141.4	1.25271e+06	125309	18512.7	40476.9	71248.9	18159.8	906610	60336.9	18851.4	14507.9	397474	166572	64870.2	216840	25047.1	334563	18031	15546.1	20914.4	161555	280312	442119	1.96028e+06	19442.4	46765.4	122076	36640.2	65789.3	25713	19374.2	729.408	5.132
neg-5.153_484.32634	692881	857129	1.06794e+06	728523	1.50812e+06	1.84137e+06	460030	1.91405e+06	2.14764e+06	525151	850043	1.09344e+06	146166	2.81253e+06	2.38119e+06	98381.3	665249	1.0841e+06	3.67943e+06	3.19733e+06	59552	506174	146223	1.39839e+06	876443	499644	310122	672030	2.39184e+06	2.86639e+06	637622	982092	192364	1.31234e+06	2.21345e+06	51718	620300	570507	484.326	5.153
neg-5.17_511.32751	38048.5	272235	780609	41198.2	142670	110121	17460.8	347605	1.80377e+06	60321.7	110943	53283.9	93180.6	93655	2.08239e+06	82550.7	200155	686170	695575	184950	82245.6	111249	32201.2	100418	757499	19999.4	25435.5	416112	263605	4.51175e+06	1.0078e+06	240142	57025.5	41696.1	130841	80003.3	65684.2	25012.3	511.328	5.17	phosphatidylserine o-18:0/0:0
neg-5.176_464.31431	1.59316e+06	490282	2.09492e+06	1.84352e+06	412276	1.53707e+06	2.24307e+06	2.29962e+06	3.0231e+06	1.46582e+06	5.80672e+06	3.13295e+07	1.92678e+07	594427	352716	9.40394e+06	1.98041e+06	432055	2.00197e+06	1.60257e+06	2.33333e+06	4.59665e+06	5.80272e+06	900111	2.8601e+06	1.54989e+06	3.11766e+06	1.35251e+06	725491	5.33581e+06	1.85395e+06	4.79458e+06	1.34908e+07	5.24214e+06	3.05068e+06	1.24845e+07	2.52723e+07	2.88559e+06	464.314	5.176	ecdysone				C00477	Metabolism|Cellular Processes	Metabolism of terpenoids and polyketides|Cell growth and death	Insect hormone biosynthesis|Apoptosis - fly	map00981|map04214
neg-5.177_451.27033	891995	1.28885e+07	5.24279e+06	307971	2.91053e+06	5.70006e+06	566568	1.61029e+06	1.00942e+07	1.1389e+06	348889	670240	753187	1.24941e+06	1.68581e+07	614512	1.57567e+06	1.39843e+07	4.12664e+06	2.66651e+06	289236	1.07025e+07	335092	3.009e+06	139294	802834	551989	8.20622e+06	3.51364e+06	1.98064e+06	4.36296e+07	1.59847e+06	512693	1.51776e+06	781487	385217	373603	802752	451.27	5.177	(2r)-3-{[(2-aminoethoxy)(hydroxy)phosphoryl]oxy}-2-hydroxypropyl (9z)-9-hexadecenoate
neg-5.184_499.32781	402462	4.13523e+06	5.55349e+06	76658.8	1.43037e+06	849793	405996	4.90234e+06	2.86291e+06	483127	406684	267321	76226.6	379809	8.75544e+06	434567	1.2682e+06	3.30296e+06	4.219e+06	1.59578e+06	99578.1	2.71869e+06	47655	1.64988e+06	6.1385e+06	257891	287152	2.74542e+06	2.76339e+06	1.14717e+07	9.05767e+06	1.70912e+06	149153	580832	1.09293e+06	131642	168776	103772	499.328	5.184
neg-5.198_641.3551	16977.8	1.74946e+06	269937	26083.4	504723	164268	12284.8	59606	1.08972e+06	183334	16603.2	34498.8	59774.4	15096.4	1.777e+06	53699.8	16082.3	83484.1	520584	99842.8	55559	1.10839e+06	22020.2	376290	13381	13365.7	17393.6	661462	479236	384338	4.54124e+06	16700.5	38891.4	277467	32513.3	54752.5	23970.2	16769.8	641.355	5.198
neg-5.203_535.27565	61597.3	71375.9	40196.4	329843	24909.5	127577	614208	136843	28537.6	17475.5	303151	175058	339243	22719.1	44561.2	399709	291378	61830.5	50794.7	25686.9	55844.1	60078.3	46205.2	37290.2	261357	191221	209173	194778	128405	187580	130890	216643	121474	84365.5	79658.5	76901	209153	1.49624e+06	535.276	5.203
neg-5.209_527.3226	145366	801269	956051	69580.3	647906	508207	43323.7	669488	1.01709e+06	166756	89894.8	118007	71943.5	102194	815716	164909	428478	1.1846e+06	520046	419250	61556.2	500173	23309.9	572000	132069	88271.1	82928.8	627911	429428	1.14458e+06	1.51248e+06	144341	116357	70234.8	141986	222052	74501.7	31649.9	527.323	5.209
neg-5.219_429.28401	53594.7	930850	280272	26313.9	286890	183678	152525	207451	655196	194232	67105.8	54566.1	63300	60818.1	1.50504e+06	49788.6	79675.1	1.04581e+06	449830	218881	59745.6	1.04905e+06	20240.8	325640	146064	43050.6	17061.5	496742	487137	707088	1.69585e+06	61225.9	39293.3	222006	535656	52014.5	53958.8	25479.4	429.284	5.219
neg-5.22_502.25389	367115	534018	191345	685485	34613.6	164984	6.32932e+06	667278	114408	29356.7	1.98298e+06	1.24676e+06	62509.5	89019.1	403665	2.06829e+06	1.67339e+06	2.30937e+06	153940	60346.6	173539	944501	768159	332014	627298	748340	1.28265e+06	395494	217560	740724	432870	1.287e+06	1.32246e+06	326997	681456	1.38645e+06	1.52235e+06	2.13267e+06	502.254	5.22
neg-5.229_399.33525	1.61706e+06	1.44882e+07	5.30697e+06	1.34915e+07	1.38184e+07	6.00692e+06	6.38107e+06	5.96837e+06	6.46266e+06	1.26418e+06	5.55974e+06	9.45019e+06	1.11092e+06	5.40088e+06	8.04547e+06	5.80762e+06	2.63701e+06	2.4064e+06	2.4194e+07	9.50603e+06	525222	2.86375e+06	1.52166e+06	9.55794e+06	4.8453e+06	2.28702e+06	3.91314e+06	9.90728e+06	2.3861e+07	1.94146e+07	9.87494e+06	4.98719e+06	1.15091e+07	4.04746e+07	3.42142e+07	1.19012e+06	1.4961e+07	5.95315e+06	399.335	5.229	[fa]o-palmitoyl-r-carnitine
neg-5.233_145.11014	610553	5.34884e+06	1.9403e+06	5.17784e+06	5.15255e+06	2.4378e+06	2.47015e+06	2.45051e+06	2.5865e+06	571389	2.11542e+06	3.93033e+06	433824	2.02937e+06	3.34079e+06	2.32874e+06	907159	987246	8.96542e+06	3.54504e+06	199356	1.14328e+06	647277	3.45442e+06	2.01916e+06	818494	1.51566e+06	4.16007e+06	9.46034e+06	7.58174e+06	3.91835e+06	1.93895e+06	4.26185e+06	1.48119e+07	1.29441e+07	513228	5.78693e+06	2.04587e+06	145.11	5.233	3-dehydroxycarnitine	Lipids and lipid-like molecules	Fatty Acyls	HMDB0001161	C01181	Metabolism|Metabolism|Environmental Information Processing	Amino acid metabolism|Global and overview maps|Membrane transport	Lysine degradation|Metabolic pathways|ABC transporters	map00310|map01100|map02010
neg-5.233_189.10006	297209	2.94277e+06	1.1687e+06	2.84933e+06	3.01895e+06	1.64461e+06	1.49158e+06	1.271e+06	1.43708e+06	391240	1.28222e+06	2.40021e+06	250199	1.35183e+06	1.88713e+06	1.05262e+06	570484	669651	5.56406e+06	2.33773e+06	137892	648689	288277	2.20949e+06	1.32952e+06	482451	794795	2.47354e+06	5.9039e+06	4.33563e+06	2.26111e+06	1.05281e+06	2.2671e+06	8.92465e+06	7.99176e+06	593015	3.38508e+06	1.27116e+06	189.1	5.233	(2s)-2-{[1-(r)-carboxyethyl]amino}pentanoate				C06326
neg-5.233_256.24037	3.49469e+06	3.06862e+07	1.155e+07	2.92556e+07	3.10675e+07	1.42891e+07	1.37893e+07	1.33697e+07	1.53186e+07	3.41245e+06	1.20115e+07	2.02115e+07	2.67457e+06	1.24229e+07	1.8582e+07	1.30233e+07	5.52727e+06	5.55589e+06	5.13703e+07	2.13729e+07	1.17092e+06	6.57607e+06	3.66688e+06	2.07949e+07	1.12219e+07	4.76916e+06	8.70344e+06	2.40498e+07	5.67801e+07	4.44824e+07	2.19257e+07	1.16512e+07	2.49473e+07	8.80395e+07	7.79294e+07	3.01653e+06	3.3849e+07	1.31608e+07	256.24	5.233	ethyl myristate	Lipids and lipid-like molecules	Fatty Acyls	HMDB0034153
neg-5.233_401.35069	327520	2.66959e+06	970997	2.68681e+06	2.67931e+06	1.15108e+06	1.23217e+06	1.25392e+06	1.34552e+06	241588	1.11942e+06	1.82208e+06	224728	1.10212e+06	1.62033e+06	1.22231e+06	486147	507670	4.69049e+06	1.85653e+06	71712.5	603004	312651	1.82101e+06	963796	446695	838997	2.04937e+06	5.09905e+06	3.98997e+06	2.01009e+06	1.00114e+06	2.2866e+06	7.97703e+06	7.34981e+06	192950	2.87947e+06	1.13061e+06	401.351	5.233
neg-5.235_445.34055	1.25918e+06	1.08206e+07	4.02748e+06	9.84086e+06	1.01497e+07	4.31595e+06	4.64566e+06	4.40738e+06	4.73303e+06	944913	4.04312e+06	6.83875e+06	797241	4.01424e+06	6.03877e+06	4.20215e+06	1.97766e+06	1.7541e+06	1.8342e+07	7.00255e+06	374355	2.12852e+06	1.18248e+06	7.12435e+06	3.60294e+06	1.66755e+06	2.9427e+06	7.3315e+06	1.80975e+07	1.44585e+07	7.58445e+06	3.64981e+06	8.4533e+06	3.03282e+07	2.59985e+07	877153	1.10367e+07	4.44474e+06	445.341	5.235	4-[(2s)-2-hydroxy-3-(tetradecanoyloxy)propoxy]-2-(trimethylammonio)butanoate
neg-5.235_513.32777	270188	2.09619e+06	817451	2.38114e+06	2.25429e+06	1.03922e+06	1.14933e+06	983736	1.06758e+06	199997	991878	1.69608e+06	199453	888558	1.20922e+06	1.01499e+06	446035	404472	3.15919e+06	1.56728e+06	52353.6	458873	203567	1.50827e+06	778732	406656	582417	1.67473e+06	3.35047e+06	3.15232e+06	1.46319e+06	852321	2.05077e+06	5.84779e+06	4.04674e+06	163411	2.55853e+06	970526	513.328	5.235	maraviroc	Alkaloids and derivatives	Tropane alkaloids	HMDB0015584
neg-5.236_336.23048	276165	142607	118014	1.94034e+06	1.45812e+06	123695	1.24996e+07	166531	53855.8	53076.3	324418	3.78981e+06	5.13856e+06	1.7013e+06	105641	2.7092e+07	1.49406e+06	149260	118741	104556	1.60764e+06	125596	2.54385e+06	7.70766e+06	119771	181743	2.54817e+06	108546	53747.2	6.94527e+06	53667.3	4.97569e+06	8.78183e+06	47439.6	100781	2.23113e+07	485247	2.57565e+06	336.23	5.236	(5z_9e_14z)-(8xi_11r_12s)-11_12-epoxy-8-hydroxyicosa-5_9_14-trienoicacid
neg-5.254_413.2893	81225.9	1.1171e+06	487562	26455.9	1.21457e+06	561430	86514.7	248863	1.03174e+06	380289	39740.6	197584	59193.5	93690.4	1.27504e+06	46973.1	105436	1.09795e+06	1.04092e+06	628479	53144	413219	19258.2	427019	29843.1	24510.1	16591.6	500526	795245	1.15588e+06	1.75746e+06	113748	67452.4	222372	418790	50038	40102.2	174200	413.289	5.254
neg-5.254_526.25361	294444	167466	110777	1.51184e+06	26171.2	244556	5.87105e+06	395267	24553.2	18061.6	1.41916e+06	999675	236072	54972	74727.9	2.24968e+06	1.28067e+06	465778	46264.8	46754.3	365554	329777	842460	170763	141542	1.07583e+06	705442	275809	100817	659574	56027.3	846658	1.01541e+06	214642	286292	1.40694e+06	1.34908e+06	2.40713e+06	526.254	5.254
neg-5.267_399.27344	3.15608e+06	7.72361e+06	8.52314e+06	762038	3.59394e+06	5.46079e+06	3.15832e+06	5.44987e+06	1.22661e+07	5.27747e+06	1.96182e+06	2.67749e+06	86049.6	1.56982e+06	1.75846e+07	1.25676e+06	3.81878e+06	8.51476e+06	7.54322e+06	5.4024e+06	830270	7.05963e+06	490440	5.03007e+06	1.05389e+06	1.2761e+06	657568	4.19563e+06	9.11727e+06	1.13048e+07	1.61357e+07	2.31345e+06	1.55429e+06	2.94923e+06	5.92232e+06	390653	1.26101e+06	1.03717e+06	399.273	5.267
neg-5.279_593.2735	48943.7	703888	579593	35507.3	332933	807903	32474.7	88368.1	2.04836e+06	834366	22678.5	34224	55915.2	213678	737529	69527.7	80507.6	749497	865239	731183	54077.6	451970	78917.1	265968	958197	47320.7	30030.3	486747	930700	207880	1.43907e+06	179408	51947.4	119312	224211	72403.3	21410.2	36673.1	593.274	5.279
neg-5.28_525.28573	1.41221e+06	1.65515e+07	1.80098e+07	967863	1.28448e+07	2.20786e+07	659933	2.03305e+06	8.12981e+07	2.72538e+07	1.01732e+06	1.7064e+06	2.326e+06	4.02251e+06	2.54626e+07	1.9604e+06	3.04365e+06	2.44718e+07	1.99876e+07	2.35921e+07	1.12455e+06	1.66935e+07	1.45335e+06	4.52848e+06	2.80167e+07	1.75482e+06	1.12621e+06	1.44302e+07	1.38846e+07	4.36028e+06	5.96681e+07	4.52621e+06	1.5898e+06	2.86923e+06	1.15189e+07	1.09709e+06	814957	1.07625e+06	525.286	5.28	lysophosphatidylethanolamine (22:6(4z,7z,10z,13z,16z,19z)/0:0)
neg-5.282_625.2115	35638.9	611895	494582	26211.5	293753	668018	15457.6	45446.4	2.44568e+06	671957	29242.3	39619.1	53515.5	118664	808698	49738.8	66286.9	633023	604279	586354	51756.8	565667	20148.9	60679.1	649900	12778.9	35285.6	269138	257970	106672	1.62826e+06	68875.7	48534	69771.2	293703	49364.1	20491.3	15607.5	625.212	5.282
neg-5.289_562.26373	59892.2	765231	529643	98771.8	439010	685123	29283.2	113563	1.28778e+06	978714	361336	477060	222013	304252	777869	342499	107895	858478	309779	700116	162631	719450	79319.2	182244	201345	136867	62892.5	372590	366832	309383	1.39426e+06	75221.5	147270	100592	356425	143980	249721	94076.8	562.264	5.289
neg-5.29_477.28563	8.73522e+06	1.14455e+08	9.64275e+07	3.10639e+06	5.27222e+07	7.9802e+07	5.5822e+06	1.55327e+07	2.83888e+08	1.34785e+08	6.57239e+06	8.47127e+06	6.24882e+06	3.30795e+07	1.25439e+08	6.91906e+06	1.41658e+07	1.32652e+08	4.01224e+07	9.97643e+07	4.46862e+06	1.22082e+08	9.95762e+06	1.88659e+07	2.40066e+07	1.57792e+07	8.09254e+06	5.19377e+07	4.15499e+07	6.80618e+06	2.51357e+08	8.96248e+06	3.85104e+06	1.26318e+07	4.86834e+07	4.37533e+06	4.21733e+06	2.95081e+06	477.286	5.29	1-linoleoyl-sn-glycero-3-phosphoethanolamine	Lipids and lipid-like molecules	Glycerophospholipids	HMDB0011507
neg-5.29_516.31217	114552	42823.7	428035	100968	264268	607548	1.31447e+06	3.28955e+06	233803	211541	305471	6.33778e+07	2.35735e+06	57567.2	399229	1.479e+06	198461	129579	831891	268708	105249	1.25092e+06	471023	277167	2.41117e+07	243230	603531	376488	198333	772610	273351	2.25809e+06	2.81535e+06	324311	337956	4.68836e+06	8.52583e+06	1.92517e+06	516.312	5.29	(3alpha,5alpha,7alpha)-3,7,8-trihydroxycholestan-27-yl hydrogen sulfate
neg-5.29_577.21099	204309	2.95866e+06	2.33203e+06	37141.7	1.34814e+06	1.78659e+06	142268	372263	9.01192e+06	3.25535e+06	146617	141499	111035	752814	3.03266e+06	193945	359816	3.72309e+06	928978	2.15693e+06	132233	2.43406e+06	206758	467221	609398	422127	184174	1.21257e+06	984608	122863	6.16712e+06	215049	82149.1	318322	1.12184e+06	74665.3	72320.8	79652	577.211	5.29
neg-5.294_280.24031	342248	2.12546e+06	1.50036e+06	352467	971320	2.18379e+06	187769	361622	3.99387e+06	1.51845e+06	237801	589557	677825	384498	2.14923e+06	595149	314075	1.84811e+06	815895	1.24737e+06	665087	1.37131e+06	449981	493877	493670	189862	244098	842382	810892	475736	4.15539e+06	352260	393547	369468	1.03208e+06	484998	269366	220569	280.24	5.294	[fa(18:2)]9z_11e-octadecadienoicacid
neg-5.302_613.33863	789760	5.60902e+06	7.04205e+06	942593	2.0981e+06	1.98554e+07	227572	1.05614e+06	1.89303e+07	8.93799e+06	930556	1.84534e+06	1.14879e+06	1.45777e+06	6.6176e+06	2.22568e+06	2.85531e+06	6.35313e+06	6.4291e+06	9.58912e+06	590318	1.70269e+06	1.24569e+06	1.92884e+06	4.5854e+06	722196	752718	4.66951e+06	5.84595e+06	1.93013e+06	1.50113e+07	2.54959e+06	2.11407e+06	1.44334e+06	1.90576e+06	2.21134e+06	683728	926961	613.339	5.302
[truncated: 2,470 more rows]
[truncated: 9 more columns]
